# Supplementary material for: Mechanism of synergistic actin filament pointed end depolymerization by cyclase-associated protein and cofilin
Source: Nat Commun. 2019 Nov 22;10:5320. doi: 10.1038/s41467-019-13213-2 (PMC6876575; doi:10.1038/s41467-019-13213-2)
Supplement: Supplementary file 6 — Source Data [file 41467_2019_13213_MOESM6_ESM.xlsx]

## Sheet: Figure 1d
Figure 1d
PDB code	Angle (degrees)
6DJO	0
3DAW	14.7049
1J6Z	12.0824
5YU8	14.7227
6RSW	17.2914
2BTF	4.30306

## Sheet: Figure 2d
Figure 2d				Rates (subunit/s)
Concentration of N-CAP (mM)	Average rate	Standard deviation	n
0 (= 2mM cofilin only)	0.684088	0.132992	33	0.69254	0.84413	0.664981	0.804307	0.749109	0.704655	0.650414	0.851337	0.766683	0.788768	0.501481	0.56051	0.568286	0.585055	0.55513	0.550948	0.833126	0.696006	0.48441	0.603058	0.528645	0.579206	0.739784	0.521051	0.522165	0.700564	0.66325	0.965967	0.671239	0.641073	0.721031	0.918098	0.947883
0.024	1.00017	0.276863	12	0.997668	1.6975	0.933466	0.888909	0.834092	1.07358	0.74225	1.33026	0.812564	0.824834	0.764953	1.10199
0.048	1.35345	0.310817	7	1.20716	1.47651	1.1917	1.69333	0.927288	1.18657	1.79158
0.095	1.67211	0.198382	9	1.86165	1.64016	1.38747	1.84777	1.5284	1.63271	1.99319	1.6868	1.47085
0.12	2.36778	0.393234	14	2.05765	2.35146	2.76531	2.69736	1.96342	2.29525	1.93228	2.57144	2.96223	2.48492	2.62795	2.76987	1.63144	2.0383
0.2	2.53989	0.385888	7	2.15	2.57324	2.99195	2.17644	2.20243	3.07361	2.61157
0.234	3.04475	0.232852	10	3.19069	2.95516	3.38051	2.79614	2.90478	3.18824	2.9823	3.41238	2.78242	2.85483
0.39	4.43234	0.301717	6	4.41916	3.89245	4.72604	4.48435	4.69889	4.37315
0.47	5.47802	1.03661	13	6.90997	7.17321	6.20117	5.33344	5.09908	6.29951	5.303	5.26135	5.61776	3.47874	4.33985	4.41642	5.78081
0.78	6.66266	0.873989	12	6.64864	7.21602	7.69957	6.39612	5.31237	7.39238	5.42062	6.64615	7.29775	5.79889	6.17198	7.95141
0.94	7.05907	0.897293	10	6.74085	5.60981	6.58281	8.29582	7.4368	7.42897	6.05315	8.46688	7.0366	6.93898
1	6.67226	0.997074	8	5.60142	6.54996	5.37262	7.2358	8.40419	7.45809	6.39382	6.36218
1.56	7.58138	1.10175	11	7.94819	9.56048	6.96789	7.91926	7.14938	9.49192	7.58109	7.25813	6.75192	6.60398	6.16296
1.875	10.3083	1.34355	10	10.9153	9.01311	8.4655	10.6587	10.207	10.2355	11.1552	12.8472	8.57388	11.0114
2	7.1752	1.80477	22	6.29305	6.28841	8.1179	6.82494	9.97413	7.06925	11.5868	8.07466	8.01537	6.32097	4.82501	5.13403	7.51896	7.41291	5.36948	5.06944	4.71334	6.11321	8.46632	6.35846	8.32909	9.97877
3	9.13231	0.774904	20	8.34098	7.71708	8.23877	7.95452	8.45589	9.13036	9.02517	8.92458	9.23597	8.23469	9.05112	9.52549	9.99204	10.4194	9.50555	9.99204	10.1537	9.60902	9.86732	9.27252
3.1	9.81024	0.952002	7	10.3438	10.0783	9.97281	10.5425	8.23488	8.74233	10.7571
3.75	13.5939	2.8237	17	12.6355	17.2875	10.8255	17.1296	15.6824	13.3247	9.86581	9.25715	12.9699	10.4096	17.5884	11.0339	12.3783	15.3249	12.9452	14.8054	17.6318
4	9.75528	1.27243	22	8.11464	9.536	10.0291	12.4159	10.9897	9.694	8.74527	8.61196	7.96783	9.74161	11.3405	9.63316	9.67368	10.9429	7.62974	9.57273	10.4358	11.4016	9.27326	7.91756	11.084	9.86519
6	10.0265	1.60326	18	10.6556	9.12559	10.5469	7.77937	7.66759	8.85892	8.09474	11.9882	8.35111	9.66015	12.2175	11.5044	10.9585	9.96598	10.7886	10.2753	8.8682	13.1697
7.5	12.2087	2.49578	11	10.4947	15.3546	15.7373	11.3905	12.2192	9.94951	10.6223	14.6795	10.0493	8.91975	14.8787
8	12.326	1.47349	17	10.7739	13.6287	14.1765	10.596	12.6342	13.0505	11.1088	12.6704	11.7108	11.8107	12.3416	10.2195	11.2458	14.7646	14.6302	13.5698	10.6103
10	12.0356	2.05497	45	14.336	12.9929	12.1229	11.9462	16.4324	12.1229	12.7014	8.71781	12.3059	11.0162	12.593	12.9197	12.1685	11.5566	11.0893	15.8204	10.2195	13.0086	12.5432	13.9904	12.1176	12.7288	11.6384	10.7773	12.3487	11.024	9.73207	12.2932	11.97	14.7458	14.1128	13.9528	16.0446	15.6893	11.6568	12.8682	13.765	9.0416	9.07336	9.65274	9.19174	9.59226	9.25955	8.57994	9.14358
12.5	11.335	1.27598	18	10.0268	9.12037	11.1019	9.79896	10.122	10.9406	11.8106	10.3574	10.5363	11.1794	12.6485	13.5819	12.3037	11.7975	13.7721	12.2575	10.8569	11.8171
15	14.9281	0.929968	5	16.3916	15.2116	14.6605	14.3768	13.9998
25	13.0596	1.52342	14	13.2876	15.3069	15.2592	13.6993	11.3996	12.247	12.0991	13.7837	14.5186	10.5312	14.6605	12.395	12.2562	11.3905
30	15.1095	2.93315	22	13.8189	14.3619	13.4307	13.8189	12.1144	12.0192	12.655	14.0939	11.9908	13.4358	11.0886	20.5765	15.0973	18.1687	15.4024	16.4592	11.5557	21.1294	17.2851	18.4259	17.9518	17.5295
50	14.1294	1.80795	14	13.6337	14.2258	16.944	13.7556	12.0161	15.862	12.2562	16.4013	16.4786	13.0637	15.4215	13.0358	13.4184	11.2987
		total n	414

## Sheet: Figure 2f
	CONTROL			NCAP 30µM			mutant F162A+Y163A 30µM			Data to plot the graphs
Nfil	with red	ratio	Nfil	with red	ratio	Nfil	with red	ratio					z	1.96	(95% conf interval)
56	28	0.5	68	10	0.147059	56	31	0.553571					ratio	error	n
green fil	red bit		green fil	red bit		green fil	red bit				CONTROL		0.5	0.130958	56
1Aa-1	0		1Ba-1	1		2Aa-1	0				NCAP 30µM		0.147059	0.0841796	68
1Aa-2	1		1Ba-2	0		2Aa-2	1				mutant F162A+Y163A 30µM		0.553571	0.130204	56
1Aa-3	0		1Ba-3	0		2Aa-3	1
1Aa-4	1		1Ba-4	1		2Aa-4	1
1Aa-5	1		1Ba-5	0		2Aa-5	0
1Aa-6	0		1Ba-6	0		2Aa-6	0
1Aa-7	0		1Ba-7	0		2Aa-7	1
1Aa-8	1		1Ba-8	0		2Aa-8	0
1Aa-9	0		1Ba-9	0		2Aa-9	1
1Aa-10	1		1Ba-10	0		2Aa-10	1
1Aa-11	1		1Ba-11	1		2Aa-11	1
1Aa-12	0		1Ba-12	1		2Aa-12	1
1Aa-13	0		1Ba-13	0		2Aa-13	0
1Aa-14	1		1Ba-14	0		2Aa-14	0
1Aa-15	1		1Ba-15	0		2Aa-15	1
1Aa-16	0		1Ba-16	0		2Aa-16	1
1Aa-17	1		1Ba-17	0		2Aa-17	0
1Aa-18	1		1Ba-18	0		2Aa-18	1
1Aa-19	1		1Ba-19	0		2Aa-19	0
1Aa-20	1		1Ba-20	0		2Aa-20	0
1Aa-21	1		1Ba-21	0		2Aa-21	0
1Aa-22	1		1Ba-22	0		2Aa-22	0
1Aa-23	0		1Ba-23	1		2Aa-23	0
1Aa-24	0		1Ba-24	0		2Aa-24	1
1Aa-25	1		1Ba-25	0		2Aa-25	0
1Aa-26	1		1Ba-26	0		2Aa-26	0
1Aa-27	1		1Ba-27	0		2Aa-27	1
1Aa-28	1		1Ba-28	0		2Aa-28	1
1Aa-29	1		1Ba-29	0		2Aa-29	0
1Aa-30	0		1Ba-30	0		2Aa-30	ND
1Aa-31	1		1Ba-31	0		2Aa-31	0
1Aa-32	0		1Ba-32	0		2Aa-32	0
1Aa-33	1		1Ba-33	0		2Aa-33	0
1Aa-34	0		1Bb-1	0		2Aa-34	1
1Aa-35	0		1Bb-2	0		2Aa-35	1
1Aa-36	0		1Bb-3	0		2Aa-36	0
1Aa-37	1		1Bb-4	0		2Aa-37	1
1Aa-38	0		1Bb-5	0		2Aa-38	1
1Aa-39	0		1Bb-6	1		2Aa-39	1
1Aa-40	0		1Bb-7	0		2Aa-40	1
1Aa-41	1		1Bb-8	1		2Aa-41	1
1Aa-42	0		1Bb-9	0		2Aa-42	1
1Aa-43	0		1Bb-10	0		2Aa-43	0
1Aa-44	0		1Bb-11	0		2Aa-44	1
1Aa-45	0		1Bb-12	0		2Aa-45	1
1Aa-46	1		1Bb-13	0		2Aa-46	1
1Aa-47	0		1Bb-14	0		2Aa-47	1
1Aa-48	0		1Bb-15	0		2Aa-48	1
1Aa-49	0		1Bb-16	0		2Aa-49	0
1Aa-50	0		1Bb-17	0		2Aa-50	1
1Aa-51	0		1Bb-18	1		2Aa-51	1
1Aa-52	1		1Bb-19	0		2Aa-52	0
1Aa-53	1		1Bb-20	0		2Aa-53	0
1Aa-54	0		1Bb-21	0		2Aa-54	0
1Aa-55	1		1Bb-22	0		2Aa-55	0
1Aa-56	1		1Bb-23	0		2Aa-56	1
			1Bb-24	1		2Aa-57	1
			1Bb-25	1
			1Bb-26	0
			1Bb-27	0
			1Bb-28	0
			1Bb-29	0
			1Bb-30	0
			1Bb-31	0
			1Bb-32	0
			1Bb-33	0
			1Bb-34	0
			1Bb-35	0

## Sheet: Figure 2h
	POINTED END																														BARBED END
								dt (s)																														dt (s)
								0.2																														0.2
	fil	event						filament	1	2	3	4	5	6	7	8	9	10	11	12	13	14	15	16	17	18	19	20			fil	event						filament	1	2	3	4	5	6	7	8	9	10	11
		unbinds (frames)	lost		surv frac		frame	time (s)																								unbinds (frames)	lost		surv frac		frame	time (s)
	1	1			1		0	0	11767.2	14890.2	11389	16697.4	11399.4	16016.8	12973.7	11846.7	17204.3	11265.3	15164.2	14325.2	13484	11610.2	11821.1	11758.4	14954.7	15394.7	15061.4	11358.7			9	1			1		0	0	11737.8	12189.3	11632.8	10477	11191.9	12492.9	12324.4	12130.3	11557.3	11666.3	12131.6
	2	3			0.569444		1	0.2	11609.2	14862.7	11199	15187.2	10572	16275.6	12637.3	12787.4	17647.7	16808.8	15055.4	11311.8	13105.1	10999.2	11133.1	14388	14603.2	13993.4	13752.7	10261.8			10	1			0.1875		1	0.2	10772.4	11091.2	11607.8	10589.7	11027.3	11862.1	11682.3	11368.8	11957.8	12072	11917.3
		2			0.327431		2	0.4	11264.4	15420.4	11252.8	10445	11935.3	15022.2	12221.9	15268.3	14098.4	12558.3	14807	11416.2	11583.6	11636.3	11229.1	14661.9	12683.6	14858.7	13770.8	9913.78			11	1			0.0625		2	0.4	10691.7	11330.3	11525.2	10381.1	10815	11495.8	12035.8	11408.4	11530.7	11833.3	11678.4
		6			0.25625		3	0.6	11652.1	11880.1	12056.6	10198.6	13454.1	15110	11382.1	13508.1	14117.8	11170.4	15425.7	10696.2	11572.4	11227.9	11358.4	13880	11247	14062.3	11366.4	10706			12	1			0		3	0.6	11465.9	11737.1	11584.7	10263.3	10588.9	11953	12015.1	10853.9	11364.6	11176.2	11290.1
		2			0.185069		4	0.8	11134.7	11182.6	11842.8	11864.2	11336.9	15880.8	12293.4	13457.8	16403.9	11636.2	14592.8	11384.8	11906.9	10656	11936.2	10790.7	10899.4	10415.4	11764.6	10672.9				1					4	0.8	11371.4	11033.7	11578.3	10513.6	10541.4	12160.8	11952.7	11166.4	12218.8	11354.4	12084.3
	3	1			0.168245		5	1	11046.8	11025.3	11585.4	10478.2	11188.7	16058.6	14242	11781.4	16241.8	11789.4	14946.9	11262.6	12139.7	11329.4	11855.8	11191.1	11124.8	11396.4	10598.4	11195.4				1					5	1	11372.6	11203.6	11804.6	10899.1	10756.7	12146.6	12121.4	10596.3	12074.7	11329.2	11430.3
		2			0.134596		6	1.2	11716.1	10942.1	11281	11982.2	10275.6	16265.6	12640.6	12062.6	11503.7	11878.4	14972.6	16653.3	12030.8	10981.6	11026.3	11426.7	10265.7	10914	10666.7	11309.1				1					6	1.2	11503.9	11563.6	11873.9	10551.6	10252	12211.7	11970	11736.8	11932.9	11769.2	12231.4
		1			0.100947		7	1.4	11894.7	11551.6	11435.6	10797.2	10720.6	15497.7	11544.2	12123.3	11434.1	11567.2	15708.7	16028.8	11949.3	11121.6	11012.1	12926.1	11536.6	11383.6	12347.3	10713.4				2					7	1.4	11656.3	11503.3	11804.2	10473.2	10362	11591.1	11757.9	11360.4	11490.1	11997.2	11708.6
	4	2			0.0841225		8	1.6	11360.1	11619.6	13901.8	11074.7	10777.9	14419.4	11255.6	12307.3	11778	11458.6	15215.7	17896.2	11574.7	12107.4	11150.4	14666	10841.4	11399.3	13298	11277.6				1					8	1.6	11738.2	12210.2	11718.9	11066.9	10642.9	11561.8	11356.9	12538.7	11318	11472.8	12154.4
		4			0.0504735		9	1.8	11453.4	11967.4	12701.8	11446.8	12278.8	14376.7	11896.7	14500	12973.3	13133.3	12145.9	14894.1	12042.4	12172.7	10899.9	12045.3	10831.1	11479.8	10796.6	11044.2			13	1					9	1.8	10938.8	12176.4	12377.8	11041.6	10943.2	11652.2	11576	12232.9	11998.7	11988.3	12377.7
		2			0.0504735		10	2	12253.8	12104.3	11953.7	11434.3	13796.9	14658.1	12027.8	11933.9	17186.8	11701.2	11894.8	15239.4	12172.7	11915.1	11814.6	13974.9	11059.4	11072.2	11478.4	11312.9			17	1					10	2	11742.4	11735.3	11966.4	11062.9	11177.4	12124.1	11398.2	11763.2	11811.7	11955.7	11778.4
		1			0.0504735		11	2.2	11796.2	11609.8	12156.2	10675	11026.7	15050.8	12498.3	12032	17736	11513.7	12760.9	14996.7	12028.9	12295.7	11570	12593.4	11675.2	13292.2	11520.8	11893				2					11	2.2	11430.2	11837.2	12134.1	10658.7	10808.1	12323.6	12308.2	12218.3	12696	11470.1	12209
		2			0.033649		12	2.4	11101	10940.7	11650.6	11399.8	11270.6	12500.7	13207.4	11696.6	16942.7	12115.7	12821.4	15269.9	12046.3	11531.8	11999.1	11840.7	11239.7	14953.8	12239.3	11637.4			18	1					12	2.4	11312.1	11685.6	11408.6	10465.6	10926	11904.9	12524.8	12175.4	12192.8	12213.6	11718.8
		1			0.033649		13	2.6	11778.8	11881.2	11604.2	12727.9	10913.8	11878.7	12515.4	11765.9	17262.3	11582	12474	15141.9	12091.3	12098.3	11858.3	12301	11158.7	13410.9	12068.3	11441				3					13	2.6	12429.2	11936.8	11753.9	10671.3	10561.7	11905.3	11901.2	12287.7	11533.3	12953.4	12450.3
			1		0.033649		14	2.8	10961.4	12514.7	11731.9	11294.7	12060	12018.2	15139	11869	15679.4	12268.9	11999	15017	11618.8	11479	11687.3	12134.7	10651.8	14043.4	11468.3	11019.4			19	1	1				14	2.8	11417.4	12169.3	11103	10889.2	10521.2	12419.4	12318.2	11506	11256.9	12443.1	12316.9
	5	1			0.0168245		15	3	11578.6	11917.1	11888	10909.6	10646.4	12833.3	12347.1	11445.7	16229.3	12237.7	12761	15748.7	12144.9	11876.2	11619.3	11774.7	11340.6	14423.2	10970.6	11092				1					15	3	11009.2	11869.8	11717.8	10867.8	10887.8	12255.9	12489	11667.3	12170.6	11536.6	11977.8
		1			0.0168245		16	3.2	11948	11519	11901.3	11012.8	12115.3	12333.7	12067.8	11857.4	15648.6	11569.2	12132.7	15111.7	11838.1	12162.9	12224.2	11380.7	10445.4	13650.6	11812.7	10990.7									16	3.2	11396.2	12021.4	12255.1	10885.9	10554.2	12138.6	12296.6	11842.1	11751.1	10866.4	11683.2
	6	12			0.0168245		17	3.4	12262.3	11927.1	11771.6	12236	13795	11965.3	12437.4	11978.3	15922	11629.2	12223.2	15164.7	12166.7	11536.4	11760	11937.1	11422.8	12705.6	10855.3	10855.2									17	3.4	11806.8	11847.8	12267.8	11013.8	11427.6	11654	12087.2	11767.6	11844.9	11868.4	12630.6
		9			0.0168245		18	3.6	12085.4	12308.9	12421	11581.6	11111.7	12362.9	12544.6	12369.9	11899.2	12340.7	12379.9	15253.9	12529.1	12028	11749.8	11789	11467.9	13050.4	10987.9	11861.2									18	3.6	11833.4	11714.8	11933.8	10957.7	11290.6	12213.4	12427.4	11778.7	12156	12220.8	12520.4
		1			0.0168245		19	3.8	11951.6	12324.9	11835.8	11933.3	12503.9	12222.8	12783.3	11565.8	12296.3	14926.6	12338.2	14564.3	14512.4	11259.1	12079.8	12625.7	11955.3	13706.9	11272.6	11475.4									19	3.8	11528	11822.1	12728.8	11227.2	11055.1	12417.6	11864.1	11410.8	11454.7	12175.1	12287.9
		2			0		20	4	12224.7	11842	12667	14694.6	10515.4	12725.2	12108.8	12478.9	11906.6	13701.3	13198.1	13930.1	13355.8	11392.2	12048.3	12449.7	11512	12655.8	10946.8	10767.9									20	4	11841.6	12068.8	12114.6	10630.7	10499.2	12559.6	12360.7	11517.4	11854.9	11609.7	13429.2
		7					21	4.2	11773	15832.7	11810.1	14648.2	11040.7	15511.3	12348.9	13094.8	11552.4	11525.7	13423.1	13191.2	12497.9	11145.9	11958	11966.7	12086.7	12522	13878.2	11224.8									21	4.2	12279.4	11257.9	12096.7	10998.1	11684.2	12237	12356.2	12519.1	11986.6	11704.1	11614.9
			5				22	4.4	11089	13891	12168.9	14844.4	11634.2	18083.3	11590.2	13112.9	11815.3	11733.2	12527.7	13981.2	13775	11464.6	11632.2	14199	11947.1	12758.9	15445.6	11699.9									22	4.4	12006	11585.8	12193.3	11203.6	11115.7	12434.8	12746.1	12311	12351.8	11638.3	12061.1
	7	1					23	4.6	11650.1	12197.2	12126.7	15025.8	11143	18851.3	12745.8	15395.7	11640.1	12660.8	13230.2	13672.2	13288.9	11828.7	11653.6	16102.9	13129.8	13192.9	14667.8	10867.1									23	4.6	11327.3	12365.1	11964	11079.3	11801.8	12331.4	12602.3	12316.9	12105.1	12159.9	13061.9
		1					24	4.8	14500.8	11395.8	12489.1	11846.6	11473.9	17967.7	12801.7	15525.3	11955.9	12022.4	17088.3	12539.2	12755.3	12493	10960.2	12863.8	14621.3	14226.7	11387.6	11525.3									24	4.8	11320.9	11315.6	11940.9	10987.8	11081.1	11932.1	12370.4	12299.8	11507.6	11408.9	12540.6
		1					25	5	12111.2	11737.3	12171.2	10828.9	11324.1	17694	12208	15524.1	12201.4	11806.4	14833.7	11975.3	11535.2	11963.2	12055.6	11404	10857.6	14147.3	11911.2	10872.3									25	5	12166.6	11759	11979.3	10834.6	10975.2	12165.3	12523.7	12981.6	11698	11909.9	12367
	8	2					26	5.2	12561.1	15033.2	12084.4	11865.3	10773.3	18141.9	15577.7	13623.7	11216.8	12091.6	16505.4	11907.1	11328.1	11457.1	12255.4	11800.6	11105.7	13247.6	12057.2	11597									26	5.2	12139.1	11995.2	12236.7	11021.4	11117.1	12663	12270	12283.1	11752.9	11824.4	12326.3
		1					27	5.4	11544.6	15634.2	12049.7	14561.9	10702	18080.9	12280.9	12383.7	12044.1	11621.4	18119.9	11771.1	12657.1	11784.1	12034.4	11953.6	11430.4	11967	11478.2	11169									27	5.4	11597.9	11970.1	12129.8	11014.2	11046.3	12753.4	12130.7	12395.9	11883.8	11866.4	12084.9
		4					28	5.6	12179.3	15955.8	11725.9	14359.3	10717.2	17340.3	12734.3	13078.8	18019.9	13901.2	18582.9	11798.9	12363.1	11960.8	11908.3	12319.9	11794.2	12450.9	10988.4	11533.3									28	5.6	11638.6	11922.1	12474.4	10831.9	11019.2	12011.9	11919.1	12200.6	12250.6	12009.9	12795.9
		1					29	5.8	12463.4	15579.7	11841.8	11589.2	11146.1	17178	12783.7	15274	17050.9	18039.4	19307	12368.6	13203	12447.1	11709.7	13007.1	11087.8	12678.7	11477.8	11770									29	5.8	11456.6	11945	12597.7	10725.4	10785.1	12036.9	12286.1	11721.1	12599.4	12935.7	12606.2
	9	6					30	6	11353.7	16756.7	12202	11717.2	11006.2	11520.1	12004.3	12112.4	18042.6	17530.6	19408.2	12034.4	13459.1	11909.6	13438.3	13758.2	11263	12080.3	11413.2	12012.1									30	6	11572.7	12101.1	11829.1	11035.6	10799.2	12418.8	12278.6	12911.9	12811.1	12916.2	13052.6
		8					31	6.2	12078.7	16086.8	11879.3	11146.8	11020.2	17215.3	12772	12106.8	18220.7	17460.2	18695.4	11893.3	11869.8	11894	12628.9	11889.8	11640.2	12115.8	11196.2	11309.2									31	6.2	11878.8	12518.2	11894.6	10725.8	10763.3	11984.4	11968.2	12056.1	12004.6	12416.9	12296.2
		7					32	6.4	11431.2	12197.9	12410.6	10556.6	11266.6	12217	11780	11685.7	15442.7	16558.9	18883.9	11682.1	11857.1	11652.6	12475.3	11997.8	10409.2	11732.1	11898.9	10901.6									32	6.4	12162.2	12263.8	11871	10934	10439	11479.3	11703.4	11813.1	11663.2	11366.8	12405.3
		1					33	6.6	11274.8	12017.2	12939	10900.2	10734.7	15925.4	11659.7	11865.6	17155	12078.9	17136.6	11640.6	11826.8	11188.9	12004.1	11620.9	11439	12921	16460.9	11286.1									33	6.6	11245.9	12229.9	12764.3	10610.3	10333	12300.4	12226.6	11834.3	12297.3	11724.6	12430.7
		4					34	6.8	11860.1	11611.3	12495.3	11056.4	10782.6	16652.4	12031.2	11967.6	14606.2	11651.4	18742.8	11930.2	12803.8	12191.8	11316.9	11021.2	10875	11393.3	13636.8	11200.7									34	6.8	11824	11869.9	12003.2	11247.3	10883.8	12160.8	12338.4	11848.2	12337.9	12528.7	12128.6
		2					35	7	11729.4	12005.6	11801.7	11455.2	10962.4	12623.4	12489.2	11898.3	12314.2	11984.1	18364.6	12059	12112.3	11303.3	11431.8	12391	10261.9	12710.1	12041.7	11609.8									35	7	12086	11667.6	12193.8	11221.2	10689.3	11965.1	12330.2	11963.8	12561.2	11877.3	12556.2
	10	1					36	7.2	11863.8	12001.9	14551	11175.9	10557.1	11847	12090.1	12779.8	11532.2	12335.1	18273.9	12208.2	12087.8	12255.6	11924.1	14237.6	13186.6	11817.7	11568.8	11842.3									36	7.2	12243.8	12324.3	12444.9	10760	10560.1	12023.3	11418	11730.1	11361.8	12025.6	12538.3
		2					37	7.4	11588.9	12457.2	17267.1	11358.9	10948.3	15525.6	11915.3	12384	12084.1	11883.2	18588.7	12514.3	12079.6	11473	11803.3	11750.4	11316.4	13650.2	11674.4	11284.4									37	7.4	12870.7	12318	11738.3	11064.4	10940	12565.7	12409.8	12028.3	12471.8	11943	11873.1
		5					38	7.6	12293.4	11891.3	12463.3	11313.4	13221.3	18353	12237.9	11891.4	11852.6	11927.4	18421.9	11965.1	12583.3	12080.8	12085.4	11176.2	11134.2	13165.7	11876.7	11867.7									38	7.6	13023.1	12386.1	12089.3	11280.3	11492.2	12200	12205.9	11732.8	11541.1	11624.3	12553.6
		2					39	7.8	11619.9	12088.4	12776.8	11072.1	11374.3	17560.6	12380.2	11431.1	11694.8	11912.8	18441.3	11333.6	12124.8	11818.6	11437.3	12182.2	10742.4	12841.9	11153.3	11214.9									39	7.8	11794.7	11762.4	12396.1	10466.2	10825.6	11982.2	12060.4	11404.7	11853.8	12124.3	12236.1
		4					40	8	11508.7	12700.8	12618.2	11836.4	11900.4	16536.4	12092.8	11861.9	11643.4	11836.7	17956.9	11684.4	11703.1	11784.2	11393	12478.6	13483	12752.8	12255.7	11033.2									40	8	11289.7	11980.1	12300.4	10830.7	11089.8	12038.4	11642.7	12516.2	12383.4	11959.2	11829.6
			2				41	8.2	11478.2	12356.2	11925.4	14991.1	10955.1	16739.6	12529.4	12463.7	12380.6	11998.8	17291.8	11290.2	11347.1	11388.7	11536.4	12326.1	14798.7	12705.7	12619.3	10915.6									41	8.2	11494.1	11390.2	12311.9	11190.2	10494.8	12726.2	12032.3	12189.9	12115.3	11369.4	12490.4
	11	9					42	8.4	11829.2	12220.3	11695.1	12249.4	11215	15768.3	11845.3	12100.2	15415.2	12153.3	17646.6	11827.3	11701.9	11669.3	11939.1	11926.9	12799.9	12392.1	15561.3	10547.9									42	8.4	11472.7	11608.8	11801.4	11454.9	11074.8	11927.1	12224	11813.1	11559	12413.8	12800.1
		20					43	8.6	11764.8	12480.9	11980.4	11198.1	11166.6	15354.8	12759.2	11701.1	12547.1	13334.1	16570.9	11367.3	12280.2	12328.4	12523.2	11815.1	11259.2	11402.9	14601.1	10867.4									43	8.6	11996.7	11778.4	12059.2	10804.2	13264.7	12086.1	12572.6	11646.7	12986.9	12352.4	12691.6
		2					44	8.8	11347.2	12507.2	12507.2	11349.2	12136.7	12459.6	13141.1	12292	11599.8	15615.3	13222	11789.7	12840.9	12479.2	12991.6	11940.4	11072.9	11515	11886.6	10826.1									44	8.8	11044.1	11858.4	12205.3	10782.3	11084.7	12252	12287.2	11720.9	11724.2	14764.9	11637
		1					45	9	11834.2	12527.8	11362.6	10815.2	10727.3	11992.6	12261.9	12314.4	12087.8	16126.2	12247.4	12268.2	11757	12184	12202.7	13404.6	11220.3	11919.3	12010.1	12595.4									45	9	11267.3	12471.8	11946.2	11133.9	10643	12084.1	11944.8	12649.2	11622.8	13046.7	12378
			5				46	9.2	11453.3	13048.9	12201.2	13400.2	10921.7	13092.6	12023.2	12159.3	12108.1	12358.2	12081.9	12353.9	12311	11790.2	11608.1	12462.9	15622.1	11123.6	11638.2	14413.6									46	9.2	11511.1	11778.6	12531.9	10730.4	10977.6	12433.9	12467.8	11913.1	14570.1	11946.3	12665
	12	1					47	9.4	11222.8	12723	11954.2	13569	10906.3	12205.3	12165.6	12283.1	11771.2	12142.8	16630.2	11897.6	13650.2	11844.8	11704.6	11812.7	11798.1	11940	11718.3	11197.1									47	9.4	11740.3	11987.2	11723.4	11996.3	10991.3	11773.8	11825.2	12282.9	11708.1	11695.9	12493.4
		15					48	9.6	11708.4	17720.7	11657.9	11056.2	10976.6	12477.4	12322.7	11682	11463	12368.1	16519	12567.7	13438.8	12434.4	12410.6	12098.9	11441.6	11742.7	11368.3	10887.9									48	9.6	11474.3	12102.3	12223.6	11453.4	11176.8	12326.8	12561.9	11403.1	11839.7	12302	13927.3
		2					49	9.8	11795.6	14640.7	11829.2	12309.3	10822	12005.8	11836.4	12063.2	11588.4	16428.3	12548.9	12213.9	12239.1	11882.9	11723.3	11647.4	10731.3	11121.6	11373	12035.4									49	9.8	11729.8	11907	12231.9	10686.8	11196.2	12308.6	11899.4	11962.9	11974	12358.1	12016.8
		1					50	10	11333.9	11364	11676.2	11396.6	10936	11863	12121.9	11783.4	12562.3	15817.1	12562	11690.8	12429.1	12301.3	12175.1	11251.9	10979.6	11815.4	11949.4	11352									50	10	11647	11715.3	12068	10629.9	11340.2	12367.1	11688.2	12190.7	11475.9	12113.3	12440.7
	13	1					51	10.2	12478.2	11596.3	11877.8	12197.9	10699.3	12412.6	12409.6	11999.9	11723.2	19709.3	14348.3	11183.1	11822.2	11730.8	11556.6	11521.6	10936.7	11201.4	11590.6	11061.8									51	10.2	11607.6	11725.4	11772.1	10667.1	10091.4	12597.8	11942.4	11459.2	12603.2	12909.4	11897.2
		1					52	10.4	11416.7	12180.7	11654.3	14172.1	10671.2	12366.6	12261.4	12531.8	15714.1	14305.6	12547.1	12098	11623.7	11338.4	11822.4	12270.9	11232.6	11304.4	11618	11072.8									52	10.4	11342.2	11679.8	12030.6	11093.8	11073.3	12662.9	11793.4	11874	12206.2	12317.3	12067.7
		1					53	10.6	11687.9	11419.8	11983.9	11370.1	11278	12127.9	11997.7	11557.4	17223.6	12156	12709.9	11964.1	11983.3	11560.8	10807.8	12052.1	12042.9	12076.3	11822.1	11231.9									53	10.6	11811	11666.1	11273	11075.1	10864.6	11895.3	11699.9	12367	12283.9	11332.1	12176.7
	16	3					54	10.8	11402.1	12262.7	11681	11595.8	11164.2	13011.2	12230.1	13226.3	17385	12060.7	12467	12254.1	12034.1	11423.3	11627.7	12649	15504.9	14254.9	11059.8	11509.4									54	10.8	11184.1	11781.3	11745.7	11645	10581.9	11786.3	11968.3	12035	12354	11668.8	11860.2
		1					55	11	11560.4	11624.9	12019.1	10931.6	10673.6	17641.4	11974.2	13446.3	15888.3	11805	13558.3	11552	12410.3	12097	10996.1	11454.8	13244.7	11779.6	14292.4	11168.9									55	11	11274.1	11572.6	12416.3	11034.7	11208.6	12061	11836.8	11560.4	11788.2	11425	12062.9
		1					56	11.2	12436	11190.4	12294.2	10601.9	10655.9	18429.1	11819.4	12588.3	13196.4	11622.9	16347.8	11811.8	12097.4	11284.4	11397.8	10932.4	10957.3	12016.4	11798.2	11590.9									56	11.2	11493.4	11417.8	12345.7	10187.2	10508	11793.6	11997.2	12727.2	11820.8	11780	11896
		2					57	11.4	11071.8	11727.4	11829.6	10479.3	10757.2	17796.9	12266.8	12012.4	17623.2	12361.9	16510.9	11728.1	12707.4	11488.9	11317.3	11438.8	12040.8	10985	13157.7	11305									57	11.4	11405.7	11407.1	11805.3	11567.6	10755.3	12078.4	12145.9	11656.4	12282.4	11891.9	12297.8
		1					58	11.6	11715.6	11245.6	13661.3	11972.6	10678.6	17357.9	12495.3	12215.1	17313.6	18571.3	18570.3	14592.8	11311.8	10826.2	11369.9	11262	11687.9	11430.3	11577.6	10958.4									58	11.6	11761	11403.9	11564.2	10228.1	10626.1	12483.6	12363	11761.1	12604.9	12164.7	12862.8
		1					59	11.8	11201.6	11403.1	13227.1	14446.4	11030.9	17353.2	11868.1	12426.9	11461.6	18129.6	16842.4	13270.3	11764.4	11595.2	12589.6	11448.7	15634.6	11509.3	11517.6	11049.2									59	11.8	10839.4	11753.6	11722	10920.4	10660.8	11848.6	11982.1	12035.7	11818.9	11691.6	12036
	18	4
		1
		3
		1
		2
		1
		1
	19	3
		3
		2
		2
		1
	20	1
[truncated: 9 more columns]

## Sheet: Figure 3d
Figure 3d
	n	Rates (subunits/s)
Buffer	10	0.204034	0.218382	0.213598	0.194478	0.210011	0.22277	0.326627	0.217186	0.238739	0.322595
NCAP 3 mM	14	0.467578	0.388184	0.513079	0.472936	0.356126	0.417124	0.422437	0.440043	0.599813	0.470875	0.515572	0.525556	0.496076	0.444144
NCAP 15 mM	14	0.58841	0.533891	0.628231	0.43021	0.505193	0.730743	0.759204	0.485734	0.766683	0.507267	0.535559	0.527638	0.446607	0.699026
NCAP 30 mM	13	0.60362	0.560235	0.672283	0.600235	0.640588	0.679168	0.497732	0.645712	0.644431	0.646994	0.648704	0.66112	0.619304

## Sheet: Figure 4b
Figure 4b
	Concentration (mM)	n	Average	Standard deviation	Rates (subunit/s)
0 (= 2mM cofilin only)	0	33	Data from Fig. 2d	Data from Fig. 2d
Interface 1: F162A+Y163A	3	23	1.56024	0.37682	1.52407	1.70665	2.22128	1.71204	1.38335	1.60807	1.36557	1.25733	1.98809	1.68871	2.2286	2.10077	2.04073	1.61023	0.856019	1.15925	1.32876	1.58908	1.62372	1.12804	1.02582	1.21823	1.52116
	10	32	1.67945	0.250991	1.71922	1.67794	1.07873	1.53835	1.82538	2.06255	1.72641	1.45275	1.81637	1.51515	1.8362	2.02801	1.70486	1.45631	1.48882	1.99267	1.62565	1.77159	1.23487	1.53355	1.68177	1.57564	1.59484	1.78436	1.65284	1.86867	1.32827	2.1646	1.45275	1.92651	2.10441	1.52229
	30	22	1.88884	0.446189	1.92832	2.71338	1.90015	2.16806	2.27048	2.67075	2.02696	1.75943	2.21396	1.21913	2.48631	1.63644	1.85792	2.30582	1.5455	1.42782	1.41358	1.14761	1.28392	1.85243	1.91023	1.81637
Interface 1/2: D158S, K154A+E155A	3	14	3.20111	0.338263	3.2233	3.39895	3.00889	3.5751	2.92687	3.01959	3.50673	2.93757	2.62815	3.5895	3.30927	3.5751	3.46359	2.653
	10	22	3.78401	0.513662	3.7554	3.5679	4.19789	4.58188	3.2806	3.85301	3.60391	4.03061	3.48875	2.63525	3.83854	3.86387	4.66274	3.82046	3.01946	3.83251	3.82851	3.90069	3.83051	2.93969	4.06846	4.64765
	30	14	3.8552	0.726448	2.91262	4.29269	3.05171	4.71795	3.81684	3.53191	4.07056	4.27444	5.27769	4.08873	3.76985	2.45443	3.94355	3.76985
Interface 2: K197D+T203D	3	24	5.46493	0.918303	5.35614	4.8766	3.19825	4.00883	4.21611	6.82042	5.09153	4.94689	4.50483	6.66112	6.42552	5.27023	5.9173	5.73184	6.17707	5.85164	5.9575	4.87232	6.31286	5.90562	5.84227	4.81632	6.73817	5.65889
	10	32	7.82207	0.959189	5.89075	7.70505	6.03892	8.05571	6.98832	7.12957	7.66101	6.94529	7.70505	7.35055	7.22803	8.14913	6.91793	7.8416	7.42434	8.76331	7.13872	8.45652	8.49249	7.77101	7.1519	7.90052	7.62101	6.26417	9.82952	8.79729	9.80896	8.97839	8.65899	8.17619	8.83449	8.63156
	30	24	8.07365	0.756444	9.2953	7.60505	8.09223	9.21059	7.44971	8.35736	8.076	8.77022	8.19799	6.71931	7.03141	8.60847	9.14723	7.37036	7.26855	7.49493	8.64069	8.35826	7.79622	8.56481	7.84683	6.66234	8.71715	8.48648
N-CAP	Note the curve is the hyberbolic fit for data in 2d

## Sheet: Figure 4d
Figure 4b
	Concentration (mM)	n	Average	Standard deviation	Rates (subunit/s)
0 (= 2mM cofilin only)	0	33	Data from Fig. 2d	Data from Fig. 2d
CAP	0.05	8	2.17262	0.277462	2.49011	1.9609	1.97721	1.82177	1.93736	2.47159	2.45124	2.27075
	0,2	8	5.22195	0.512584	4.65614	5.44437	5.05496	4.38927	5.19593	5.39923	5.87273	5.76299
	1	8	8.58376	0.408243	9.19817	8.44755	7.86093	8.60116	8.27269	8.63765	8.95008	8.70182
	3	8	13.0255	1.26927	14.4053	12.4571	13.048	13.3882	11.2536	14.7653	13.4615	11.425
	10	8	12.4909	1.33149	12.5235	13.5017	11.8065	13.7932	14.5958	11.3962	11.043	11.2672
	15	9	12.3003	1.02832	10.9456	13.2376	12.5033	12.7074	13.3372	12.9304	11.154	10.8259	13.0609
Dimeric HFD	3	9	6.36969	0.862418	5.88682	4.94158	6.45774	6.47754	7.94311	6.3912	5.86569	7.28723	6.0763
	10	30	8.78935	1.16147	8.31395	8.37646	7.19408	8.22929	9.79172	12.0521	6.72104	10.3619	10.9142	8.5063	9.26861	7.65107	8.38987	8.64572	8.42712	8.74528	9.52541	10.2813	9.32926	8.50117	9.50402	8.53826	8.07194	7.49493	8.94065	9.99204	7.63205	7.60448	7.83556	8.84071
	30	13	11.8873	1.94547	10.6132	10.4492	15.2497	11.6844	11.6568	13.1476	12.4969	9.18999	10.6861	15.0878	11.7673	13.3249	9.18098
HFD	3	12	2.16126	0.394881	2.07346	2.48641	1.6403	1.52586	2.61274	1.69229	2.55691	2.068	2.39215	1.94641	2.62393	2.31666
	10	29	3.87058	0.806026	5.46955	2.96865	4.75132	3.83593	3.30075	5.46123	5.37403	5.05969	4.57529	4.77592	3.21259	4.1623	3.48633	3.73678	3.97726	3.95303	3.47264	4.1153	3.39269	3.94295	3.62585	2.8867	3.33056	3.4414	3.06329	3.705	2.30563	3.31313	3.55103
	30	11	8.25802	1.02343	6.74071	6.91979	8.72637	8.42665	8.19075	9.14678	8.55574	6.95079	9.63254	8.02595	9.52217
	50	14	10.8331	1.05945	9.99628	10.2902	9.99628	10.812	10.5385	9.53825	10.6995	11.6612	10.6278	9.55539	12.2292	11.1343	11.1846	13.4004
N-CAP	Note the curve is the hyberbolic fit for data in 2d

## Sheet: Figure 5d
Figure 5d
	HFD domains bound	Without HFD domains
n	4068	4230
	10	17
	11	16
	8	15
	11	18
	8	16
	9	18
	13	19
	10	17
	10	16
	10	17
	10	17
	12	19
	10	16
	9	20
	8	17
	8	15
	7	13
	9	13
	11	16
	8	14
	10	16
	11	14
	9	17
	9	15
	10	16
	8	18
	11	16
	9	18
	11	17
	13	19
	10	16
	12	18
	12	19
	12	16
	14	19
	11	15
	11	18
	18	16
	13	18
	10	18
	12	16
	15	15
	15	17
	12	13
	14	18
	15	17
	10	16
	11	17
	9	17
	9	17
	12	15
	11	17
	11	16
	11	15
	6	15
	10	18
	8	16
	10	17
	9	16
	11	19
	9	17
	12	15
	9	15
	9	16
	9	15
	10	15
	9	16
	11	16
	9	15
	10	12
	11	16
	7	14
	12	15
	7	14
	13	15
	11	18
	10	15
	9	14
	12	14
	12	14
	8	15
	10	15
	8	16
	8	16
	11	16
	9	17
	11	14
	9	14
	9	14
	10	15
	9	16
	11	15
	12	15
	10	16
	10	15
	10	16
	11	16
	11	18
	12	18
	9	17
	10	15
	11	16
	10	16
	10	16
	12	15
	10	16
	12	13
	10	16
	10	17
	11	17
	8	16
	9	14
	11	16
	9	15
	9	17
	7	15
	9	17
	10	16
	10	17
	9	14
	13	16
	10	15
	12	16
	12	16
	9	14
	12	16
	10	15
	8	17
	8	17
	10	16
	13	16
	11	14
	12	14
	12	16
	10	15
	11	16
	13	18
	12	16
	11	17
	11	17
	11	17
	13	17
	11	18
	14	18
	11	17
	10	17
	11	18
	11	19
	11	17
	10	15
	12	17
	10	18
	9	20
	12	21
	11	17
	8	18
	8	16
	11	17
	10	19
	10	17
	11	18
	12	18
	12	18
	11	18
	14	17
	11	19
	9	19
	11	17
	9	18
	9	17
	10	17
	8	19
	9	18
	9	21
	10	19
	10	19
	10	18
	9	19
	12	19
	10	18
	11	21
	7	20
	11	19
	10	20
	8	17
	11	15
	8	14
	9	14
	10	14
	13	17
	9	15
	11	17
	9	17
	9	16
	10	16
	10	16
	9	14
	10	16
	11	16
	10	19
	10	16
	10	19
	11	17
	10	17
	9	17
	10	20
	11	18
	8	18
	10	15
	11	17
	9	18
	9	17
	8	19
	10	16
	9	17
	9	17
	11	16
	12	17
	11	19
	8	15
	10	17
	7	20
	12	18
	9	19
	8	17
	9	19
	9	20
	8	18
	11	18
	12	20
	8	20
	10	21
	8	18
	9	20
	10	16
	9	19
	9	19
	13	20
	11	19
	7	18
	12	19
	11	19
	10	23
	10	22
	10	16
	9	19
	12	19
	9	21
	9	20
	10	21
	9	19
	7	18
	10	18
	11	20
	10	21
	11	20
	9	19
	10	15
	9	18
	9	20
	7	19
	9	18
	8	19
	8	18
	8	20
	9	18
	10	20
	10	20
	10	17
	9	15
	10	15
	13	14
	10	13
	7	14
	8	15
	9	14
	8	15
	9	14
	13	14
	10	18
	11	18
	12	17
	8	19
	8	15
	9	12
	11	14
	10	14
	12	18
	9	17
	6	15
	11	13
	12	15
	9	15
	10	16
	9	13
	10	14
	9	16
	8	16
	9	17
	8	16
	10	19
	9	16
	7	15
	12	16
	9	17
	9	19
	7	19
	8	16
	10	16
	6	16
	8	18
	10	15
	8	16
	11	16
	9	14
	8	19
	11	17
	11	18
	11	15
	9	15
	8	16
	8	18
	8	16
	10	18
	9	16
	11	17
	11	18
	10	17
	11	18
	11	18
	8	15
	7	12
	10	14
	9	15
	9	13
	7	18
	6	17
	9	19
	8	18
	6	15
	8	18
	10	17
	11	17
	11	15
	10	14
	7	15
	11	17
	10	13
	7	14
	8	14
	9	14
	8	16
	11	17
	10	17
	10	19
	10	15
	10	17
	11	14
	11	18
	11	17
	12	17
	12	16
	10	17
	11	17
	10	19
	7	16
	9	18
	9	16
	9	13
	11	18
	9	13
	11	15
	8	16
	12	17
	11	15
	8	14
	11	16
	12	17
	10	15
	14	16
	10	15
	12	18
	10	16
	10	19
	10	17
	12	16
	8	17
	8	14
	11	13
	9	17
	8	17
	11	18
	8	17
	11	15
	13	13
	10	14
	10	15
	12	15
	11	15
	11	17
	9	15
	7	12
	10	16
	12	14
	10	15
	10	15
	10	19
	9	15
	10	14
	8	15
	10	15
	7	16
	10	14
	7	14
	11	15
	8	12
	9	15
	8	15
	9	17
	7	14
	10	16
	10	15
	13	17
	11	15
	10	16
	8	12
	10	16
	7	14
	8	16
	9	13
	8	14
	13	12
	8	18
	8	19
	14	14
	12	16
	11	16
	8	14
	8	14
	8	15
	8	18
	9	19
	7	15
	10	17
	12	16
	8	13
	9	18
	10	14
	10	17
	11	17
	8	15
	9	13
	10	15
	11	17
	10	14
	12	15
	9	17
	9	15
	10	14
	11	13
	10	15
	11	15
	10	15
	9	14
	9	15
	11	16
	11	15
	13	15
	12	15
	11	14
	11	14
	12	15
	11	16
	9	17
	10	15
	9	15
	10	14
	10	11
	9	14
	9	17
	10	18
	9	16
	8	14
	10	13
	10	15
	10	14
	7	17
	9	15
	11	15
	11	14
	9	15
	10	16
	11	18
	8	15
	11	15
	8	16
	8	15
	9	12
	10	16
	12	13
	8	16
	5	14
	10	16
	11	16
	11	17
	9	15
	10	16
	10	16
	9	19
	10	15
	7	15
	12	17
	11	17
	11	16
	10	17
	11	16
	8	17
	9	16
	13	17
	9	14
	9	14
	12	16
	11	17
	10	15
	11	15
	12	15
	12	17
	12	16
	9	14
	11	14
	9	15
	10	12
	10	16
	10	16
	10	16
	12	14
	10	15
	13	15
	10	14
	9	13
	10	16
	10	15
	11	12
	8	11
	9	14
	11	14
	10	14
	11	16
	11	18
	9	16
	8	18
	9	14
	9	16
	7	17
	10	15
	10	13
	10	16
	10	17
	12	15
	11	14
	8	17
	11	15
	10	16
	12	14
	10	15
	14	13
	11	16
	13	18
	11	17
	9	16
	10	15
	9	15
	12	13
	8	15
	8	17
	12	16
	10	14
	9	16
	10	17
	8	14
	9	16
	11	15
	10	17
	10	15
	10	14
	6	17
	9	16
	9	15
	11	15
	12	16
	8	14
	9	14
	8	16
	10	17
	13	15
	7	17
	7	17
	7	20
	9	15
	9	16
	9	13
	12	15
	8	17
	12	14
	9	17
	10	16
	11	16
	12	15
	10	19
	11	18
	9	16
	10	17
	10	15
	11	14
	11	15
	7	13
	8	17
	9	18
	9	17
	11	15
	9	15
	9	16
	8	15
	7	16
	6	17
	8	15
	7	16
	8	16
	7	15
	9	16
	7	17
	7	12
	10	16
	6	16
	7	19
	6	12
	6	17
	6	15
	7	15
	4	19
	5	15
	6	16
	6	16
	6	16
	4	15
	5	16
	7	17
	4	17
	6	14
	5	16
	6	16
	7	16
	5	14
	5	13
	6	15
	4	15
	4	16
	7	14
	4	15
	4	13
	6	15
	6	16
	4	14
	3	14
	4	14
	4	18
	5	15
	3	16
	4	11
	3	13
	5	16
	5	15
	4	12
	3	14
	4	13
	5	17
	2	14
	4	18
	3	14
	6	16
	3	14
	3	13
	3	14
	4	18
	2	16
	3	14
	3	13
	4	14
	5	14
	5	16
	5	17
	5	14
	4	18
	2	14
	3	18
	4	15
	2	16
	5	14
	4	13
	2	13
	5	14
	5	13
	2	14
	6	17
	4	17
	4	17
	4	17
	7	17
	4	15
	4	16
	4	14
	2	13
	2	14
	3	12
	5	14
	3	16
	3	14
	4	14
	6	15
	3	16
	4	17
	5	17
	3	15
	3	16
	4	17
	4	16
	1	16
	2	16
	3	13
	2	14
	2	14
	3	14
	6	14
	4	15
	4	14
	3	17
	3	17
	6	15
	3	15
	3	16
	5	18
	4	15
	3	17
	3	15
	3	13
	4	16
	5	16
	4	16
	4	14
	5	17
	4	15
	6	18
	4	12
	6	16
	2	14
	5	15
	2	16
	5	15
	6	14
	7	16
	4	18
	3	17
	7	15
	7	17
	7	18
	4	17
	2	12
	2	15
	4	19
	4	16
	3	17
	3	15
	2	19
	3	15
	3	17
	2	17
	1	16
	4	16
	2	15
	2	16
	3	15
	7	16
	4	19
	3	22
	2	16
	4	20
	4	19
	4	20
	3	16
	2	17
	4	16
	2	17
	4	17
	4	16
	5	17
	3	16
	3	16
	2	14
	4	13
	2	14
	4	14
	3	16
	3	18
	3	15
	3	18
	4	16
	6	16
	6	18
	5	15
	6	17
	7	18
	3	18
	3	16
	4	16
	4	17
	7	15
	7	16
	5	14
	6	16
	6	15
	3	14
	4	15
	3	15
	2	19
	3	15
	3	17
	5	19
	8	15
	9	13
	4	15
	7	15
	5	18
	8	17
	4	19
	5	19
	7	17
	9	15
	9	15
	8	15
	7	16
	9	15
	8	15
	10	14
	10	15
	7	15
	8	16
	7	15
	8	16
	5	15
	8	17
	7	15
	7	15
	7	18
	5	18
	3	18
	8	16
	8	18
	7	16
	7	15
	10	15
	8	18
	9	19
	8	19
	8	15
	7	17
	5	18
	7	19
	6	18
	8	16
	8	17
	6	18
	5	17
	8	16
	8	14
	3	16
	4	18
	4	16
	2	19
	9	16
	3	17
	3	16
	5	16
	6	17
	6	20
	3	17
	9	17
	5	18
	4	16
	7	15
	3	14
	4	18
	2	14
	3	16
	3	17
	4	16
	2	16
	2	16
	2	17
	5	15
	3	14
	2	16
	3	16
	5	18
	6	15
	4	16
	7	15
	6	18
	7	15
	5	18
	6	17
	5	17
	6	16
	7	17
	6	16
	1	15
	4	15
	2	17
	3	18
	3	15
	4	20
	4	18
	2	16
	3	14
	4	14
	5	14
	4	20
	3	17
	3	16
	4	15
	4	15
	4	14
	3	18
	5	18
	4	15
	4	17
	7	17
	7	21
	7	16
	5	17
	6	19
	7	15
	11	16
	6	17
	5	14
	6	17
	5	16
	4	15
	5	17
	2	16
	4	16
	2	16
	3	19
	3	20
	4	16
	3	19
	3	18
	3	20
	3	19
	5	18
	4	18
	6	14
	4	16
	7	16
	6	16
	4	14
	3	15
	4	17
	6	13
	5	15
	7	13
	7	16
	6	14
	4	16
	6	16
	6	14
	5	15
	5	19
	7	16
	5	16
	6	17
	5	17
	6	16
	6	15
	4	15
	6	16
	7	16
	6	14
	6	16
	7	17
	7	15
	6	16
	3	17
	5	16
	3	17
	6	16
	7	16
	3	16
	4	16
	4	15
	6	15
	7	17
	7	16
	7	18
	8	14
	7	15
	6	13
	7	13
	6	15
	4	14
	4	15
	3	14
	5	15
	6	16
	3	17
	6	15
	4	14
	2	14
	7	15
	5	16
	8	17
	7	18
	7	17
	8	15
	6	16
	4	14
	5	15
	5	13
	4	17
	5	15
	4	17
	4	14
	5	18
	7	16
	3	17
	4	19
	2	16
	3	18
	4	15
	2	18
	4	20
	3	18
	6	17
	4	16
	6	16
	6	18
	3	19
	3	20
	3	20
	7	19
	3	13
	4	18
	3	17
	4	16
	2	16
	4	19
	4	21
	2	18
	4	18
	4	17
	6	19
	6	16
	4	14
	4	16
	6	16
	7	16
	5	16
	5	15
	2	18
	5	17
	4	17
	3	18
	4	17
	4	16
	4	17
	5	14
	4	14
	4	17
	5	16
	3	18
	2	14
	2	15
	4	16
	2	16
	12	18
	12	13
	11	14
	11	18
	10	18
	13	17
	9	18
	11	19
	12	20
	9	18
	11	19
	11	18
	10	17
	10	17
	9	19
	13	19
	5	16
	8	17
	8	19
	7	17
	8	14
	10	18
	9	15
	8	16
	8	17
	7	16
	8	16
	9	15
	13	16
	9	13
	12	13
	12	15
	14	14
	11	15
	11	18
	9	17
	9	17
	9	17
	12	18
	9	15
	10	14
	12	16
	12	13
	11	14
	9	14
	10	15
	10	16
	10	16
	8	15
	10	15
	10	15
	12	16
	7	15
	7	15
	12	16
	10	12
	14	18
	8	17
	10	14
	8	15
	8	16
	11	17
	10	18
	11	17
	11	15
	10	18
	11	19
	5	16
	5	20
	1	18
	3	18
	4	16
	4	20
	3	18
	3	19
	8	20
	4	22
	1	15
	3	20
	2	19
	1	17
	3	16
	2	17
	3	18
	2	17
	4	19
	2	19
	3	20
	2	19
	3	17
	3	18
	3	19
	5	17
	3	17
	3	18
	2	17
	3	17
	4	17
	4	19
	4	17
	3	17
	3	16
	3	19
	5	20
	5	19
	2	18
	4	17
	4	17
	3	21
	3	18
	3	18
	3	18
	2	18
	3	16
	4	18
	4	20
	2	19
	3	18
	3	19
	2	17
	3	20
	4	20
	3	19
	2	20
	4	17
	2	21
	3	17
	3	15
	3	19
	2	16
	3	17
	3	17
	3	19
	2	18
	2	19
	5	15
	4	14
	5	14
	4	15
	3	17
	2	18
	3	13
	2	15
	4	14
	1	16
	2	13
	3	15
	1	15
	2	14
	2	15
	4	14
	3	15
	4	14
	4	14
	4	14
	4	14
	4	11
	5	15
	5	17
	5	13
	5	16
	4	15
	4	16
	5	13
	6	12
	5	10
	4	14
	3	13
	5	13
	5	13
	6	13
	4	14
	4	13
	4	15
	4	13
	2	14
	4	13
	4	12
	6	13
	7	12
	5	15
	5	15
	3	16
	4	14
	4	15
	5	14
	4	13
	5	13
	3	16
	4	13
	4	11
	5	12
	4	13
	6	16
	6	15
	5	16
	5	15
	3	17
	5	18
	3	18
	4	16
	5	17
	5	17
	5	19
	5	18
	5	15
	3	18
	4	17
	5	15
	4	15
	7	13
	2	16
	4	20
	3	16
	3	15
	3	17
	3	14
	5	17
	6	16
	6	15
	3	16
	3	15
	5	16
	5	16
	4	16
	4	16
	4	18
	6	18
	5	18
	5	17
	7	17
	6	20
	7	16
	7	19
	7	19
	6	17
	7	19
	6	17
	7	17
	10	16
	4	15
	9	16
	7	17
	8	19
	8	19
	4	21
	6	17
	8	19
	6	21
	5	19
	5	17
	2	15
	3	18
	5	17
	5	19
	6	17
	7	18
	5	19
	5	17
	7	17
	5	19
	4	18
	3	17
	2	13
	3	18
	5	17
	6	17
	3	14
	4	14
	3	15
	3	18
	5	17
	2	18
	2	18
	2	17
	3	18
	4	16
	3	16
	4	15
	3	13
	4	16
	3	15
	5	14
	2	15
	5	14
	5	14
	5	14
	2	15
	6	14
	3	13
	3	16
	2	14
	4	15
	5	13
	4	14
	3	15
	3	12
	3	14
	5	15
	4	13
	6	16
	4	15
	4	13
	4	16
	3	18
	2	18
	4	18
	4	18
	4	24
	5	21
	5	18
	6	21
	4	20
	4	20
	2	21
	4	20
	5	18
	2	18
	4	19
	2	17
	5	17
	3	18
	4	17
	4	17
	4	20
	4	18
	6	19
	3	19
	5	19
	4	16
	4	17
	4	17
	2	16
	3	17
	4	20
	3	18
	4	17
	4	18
	5	17
	3	16
	4	16
	4	17
	6	18
	4	15
	4	18
	5	19
	5	17
	4	18
	3	20
	3	17
	3	19
	4	21
	4	20
	3	19
	6	19
	2	20
	4	18
	4	18
	3	19
	1	16
	4	13
	5	20
	4	19
	3	19
	2	18
	3	19
	3	19
	3	19
	4	17
	4	16
	5	17
	4	16
	4	18
	4	20
	3	20
	3	17
	4	20
	2	20
	5	18
	3	18
	3	19
	3	20
	2	19
	3	15
	3	18
	3	17
	4	18
	2	17
	4	16
	5	16
	5	17
	4	17
	5	16
	2	14
	4	17
	5	13
	4	13
	4	13
	4	14
	4	13
	5	14
	3	14
	4	16
	3	14
	3	14
	5	15
	4	15
	3	15
	3	13
	4	14
	4	12
	4	15
	4	14
	4	16
	4	14
	4	14
	4	13
	4	14
	4	13
	4	13
	4	13
	5	14
	4	13
	4	13
	4	14
	4	15
	4	15
	4	14
	4	15
	4	15
	4	15
	4	14
	4	14
	5	16
	4	15
	4	15
	4	15
	5	16
	4	16
	4	15
	5	14
	4	15
	4	15
	4	14
	5	15
	5	14
	5	16
	4	15
	4	14
	5	16
	6	15
	8	17
	8	14
	9	16
	10	11
	8	15
	7	15
	7	15
	6	13
	8	13
	6	14
	9	15
	9	14
	7	16
	11	14
	9	15
	7	14
	9	16
	6	13
	7	15
	8	16
	9	13
	11	15
	7	14
	7	16
	6	15
	8	16
	8	15
	11	15
	8	14
	7	14
	8	14
	9	16
	8	15
	6	15
	7	15
	8	15
	5	14
	5	15
	3	14
	6	15
	6	14
	6	16
	7	16
	7	17
	6	14
	7	14
	4	15
	8	13
	4	17
	3	14
	5	15
	5	14
	6	15
	6	15
	6	14
	6	16
	4	15
	5	15
	7	15
	7	16
	5	12
	6	14
	7	15
	5	15
	6	15
	5	16
	7	15
	7	13
	6	16
	5	15
	7	14
	6	15
	5	16
	5	15
	8	16
	7	17
	3	15
	9	16
	6	15
	8	15
	9	14
	8	14
	8	15
	9	16
	8	13
	8	15
	6	15
	7	16
	10	16
	9	16
	9	15
	6	14
	8	15
	8	16
	10	14
	9	15
	7	15
	8	15
	9	14
	8	15
	10	11
	8	14
	7	16
	10	15
	10	13
	9	15
	10	15
	10	16
	4	15
	5	14
	8	14
	4	15
	8	16
	8	16
	8	16
	6	14
	6	17
	6	16
	6	16
	5	15
	5	15
	7	15
	5	15
	8	15
	7	14
	7	16
	6	16
	5	15
	7	15
	6	16
	7	16
	7	15
	9	16
	9	16
	9	15
	9	15
	10	17
	8	16
	7	17
	6	14
	6	16
	7	15
	8	15
	7	15
	8	20
	7	15
	7	18
	6	17
	6	19
	5	18
	4	19
	7	16
	7	18
	5	19
	6	18
	9	16
	7	18
	8	20
	6	19
	7	18
	5	15
	5	14
	5	16
	6	15
	4	14
	7	15
	8	16
	9	15
	5	14
	7	14
	6	14
	3	13
	7	14
	3	15
	6	12
	4	13
	5	16
	4	16
	4	16
	5	14
	5	14
	7	15
	6	15
	5	15
	5	14
	5	15
	5	14
	5	14
	4	15
	5	14
	6	16
	6	12
	7	16
	5	14
	7	15
	8	13
	8	15
	8	13
	6	15
	7	14
	6	13
	4	11
	7	15
	8	13
	5	13
	4	13
	5	15
	7	13
	5	12
	7	14
	4	14
	4	13
	3	11
	4	13
	7	12
	4	9
	6	13
	5	13
	7	14
	5	13
	5	13
	6	15
	3	14
	4	13
	7	14
	7	16
	5	17
	6	15
	8	14
	6	18
	9	14
	6	16
	7	16
	6	18
	7	15
	8	17
	7	17
	7	16
	7	16
	7	16
	7	16
	7	15
	6	14
	9	14
	3	13
	5	14
	5	16
	8	15
	8	14
	3	15
	7	13
	6	15
	5	16
	6	16
	5	13
	6	14
	8	16
	8	16
	7	15
	5	16
	5	16
	7	14
	7	14
	6	15
	7	17
	8	14
	6	13
	8	14
	6	14
	7	13
	7	15
	7	13
	5	9
	7	12
	5	13
	8	13
	4	12
	7	14
	7	13
	7	17
	6	16
	5	17
	8	18
	7	17
	7	19
	5	17
	6	14
	6	16
	6	14
	5	14
	6	13
	4	14
	3	14
	5	12
	4	12
	6	13
	6	15
	6	14
	5	14
	6	18
	5	14
	6	15
	5	16
	5	18
	7	16
	7	16
	5	16
	6	17
	5	15
	7	14
	7	12
	5	14
	6	16
	6	17
	6	17
	6	17
	6	17
	6	15
	7	14
	5	17
	6	16
	6	15
	5	22
	5	14
	7	18
	7	17
	5	16
	10	20
	9	16
	9	20
	11	16
	8	16
	9	18
	11	18
	12	17
	12	18
	9	19
	10	18
	13	17
	12	17
	11	19
	9	20
	8	17
	10	18
	11	19
	11	19
	11	18
	10	19
	11	19
	8	19
	14	15
	12	14
	12	18
	10	17
	11	16
	11	14
	14	15
	15	16
	13	16
	12	16
	9	15
	13	16
	11	16
	10	16
	11	17
	12	15
	13	17
	14	15
	15	16
	12	14
	13	14
	13	15
	11	15
	14	16
	12	14
	12	17
	12	16
	9	15
	14	14
	14	15
	14	14
	15	17
	18	16
	17	17
	15	14
	11	15
	11	16
	11	15
	10	15
	10	15
	11	16
	10	16
	9	15
	13	15
	10	15
	12	16
	10	16
	12	18
	11	15
	12	18
	10	14
	6	15
	7	16
	13	14
	13	13
	12	16
	13	16
	14	16
	13	13
	15	14
	14	16
	12	16
	11	16
	11	17
	10	13
	12	17
	11	15
	12	16
	9	15
	14	16
	9	15
	10	14
	12	16
	8	12
	11	15
	10	16
	11	13
	12	15
	12	16
	13	16
	13	14
	14	15
	14	12
	14	15
	13	15
	13	15
	13	15
	11	13
	12	13
	12	14
	12	15
	12	16
	13	13
	11	16
	14	15
	14	12
	11	14
	11	12
	12	15
	11	15
	12	14
	10	15
	9	15
	11	13
	12	15
	13	12
	15	15
	12	14
	14	15
	14	15
	12	14
	13	15
	17	16
[truncated: 2,233 more rows]

## Sheet: Figure 6c
Figure 6c														Elution profiles
														Upper panel			Lower panel
Upper panel														Volume (mL)	Absorbance (A.U)		Volume (mL)	Absorbance (A.U)
	Fraction from total quantified protein													0.041	0.00402		0.041	0.02167
Volume (mL)	Actin			C-Twf			HFD							0.083	0.0138		0.083	0.02377
10.5	0.00166053	0.00589724	0.0123084	Not analysed										0.124	0.01773		0.125	-0.0176
11	0.00476616	0.0112475	0.00859919											0.166	-0.0034		0.166	-0.0101
11.5	0.00140313	0.017694	0.0171105											0.208	0.00214		0.208	-0.005
12	0.00799599	0.0154385	0.0265326											0.249	0.01644		0.249	-0.0046
12.5	0.0135768	0.0207734	0.0163091											0.291	0.01461		0.291	-0.0036
13	0.0323031	0.0448131	0.0486268	0.0308126	0.0135943	0.0155754	0.0415125	0.0124685	0.0161263					0.332	0.00065		0.333	-0.0097
13.5	0.275394	0.266552	0.267585	0.138984	0.164658	0.180408	0.121691	0.122764	0.149498					0.374	-0.0073		0.374	-0.0107
14	0.250602	0.301643	0.292635	0.130631	0.199906	0.194687	0.113421	0.158741	0.144248					0.416	0.00283		0.416	-0.0226
14.5	0.270757	0.170904	0.181591	0.154471	0.105738	0.108837	0.171266	0.0903966	0.0805385					0.457	0.0182		0.457	-0.0241
15	0.0822628	0.0834223	0.0809475	0.0430828	0.0634498	0.0602734	0.0587542	0.0550699	0.0597256					0.499	0.01168		0.499	-0.015
15.5	0.0196468	0.0302802	0.0318106	0.0302706	0.0304943	0.040257	0.0385374	0.0626192	0.0827332					0.54	0.01948		0.54	-0.0118
16	0.0210944	0.0116778	0.00884064	0.079202	0.0558449	0.0552929	0.119016	0.177981	0.18466					0.582	0.01958		0.582	-0.0175
16.5	0.0091057	0.0132868	0.00559064	0.176099	0.195736	0.184884	0.170074	0.21433	0.192612					0.623	0.01831		0.624	-0.0262
17	0.00943126	0.00637099	0.00151298	0.216447	0.170578	0.159786	0.165728	0.10563	0.0898581					0.665	0.01578		0.665	-0.0223
														0.707	0.00891		0.707	-0.0318
														0.748	0.00495		0.748	-0.034
Lower panel														0.79	-0.0063		0.79	-0.0332
	Fraction from total quantified protein													0.831	0.00409		0.832	-0.0403
Volume (mL)	HFD			C-Twf			Actin			C-CAP				0.873	-0.0164		0.873	-0.0414
10.5	Not analysed						0.0377688	0.0366987	0.0448208	0.0211521	0.0263244	0.0224709		0.915	-0.0037		0.915	-0.0429
11							0.195071	0.198625	0.196813	0.227143	0.191206	0.207821		0.956	0.00297		0.956	-0.0473
11.5							0.284935	0.340279	0.325789	0.381534	0.443327	0.368719		0.998	-0.0131		0.998	-0.05
12							0.168187	0.208464	0.209537	0.214249	0.206158	0.244735		1.039	-0.025		1.04	-0.054
12.5							0.0978818	0.0885808	0.102538	0.097357	0.0856856	0.105072		1.081	-0.0272		1.081	-0.0567
13	0.00468292	0.00592008	0.002995	0.00414173	0.00665749	0.00607401	0.045821	0.0339425	0.0478787	0.0432723	0.0237729	0.0482481		1.123	-0.0187		1.123	-0.0601
13.5	0.0109773	0.00522476	0.00564981	0.00971536	0.00973332	0.00793135	0.0337924	0.0161692	0.0178852	0.0101243	0.0180841	0.00178653		1.164	-0.0227		1.164	-0.0579
14	0.0212888	0.0103113	0.00663283	0.0406349	0.0152378	0.0121691	0.0658626	0.019302	0.0192885	0.00516926	0.00544134	0.00114717		1.206	-0.018		1.206	-0.0694
14.5	0.0225521	0.0136578	0.0200491	0.0358726	0.0138538	0.0118915	0.0348691	0.0127927	0.0204027	Not analysed				1.247	-0.0077		1.247	-0.0728
15	0.0349792	0.0265618	0.0217482	0.0407501	0.025232	0.0257373	0.0180081	0.00964779	0.0085534					1.289	-0.0065		1.289	-0.0587
15.5	0.0569651	0.0417649	0.0444567	0.0416403	0.0391402	0.0480141	0.00809337	0.0178479	0.00401331					1.33	-0.0193		1.331	-0.0553
16	0.296206	0.286405	0.270912	0.13969	0.0925772	0.104338	0.00481644	0.00594601	0.00091024					1.372	-0.012		1.372	-0.0496
16.5	0.346775	0.378878	0.391926	0.345127	0.416159	0.398126	0.00222752	0.00882824	0.00098051					1.414	-0.0177		1.414	-0.0607
17	0.205574	0.231276	0.23563	0.342428	0.381409	0.385719	0.00266658	0.00287564	0.00059027					1.455	-0.0271		1.455	-0.0587
														1.497	-0.0284		1.497	-0.0546
Example gels are shown in Supplementary Fig. 6														1.538	-0.0263		1.539	-0.0306
														1.58	-0.0321		1.58	-0.0549
														1.622	-0.0435		1.622	-0.0612
														1.663	-0.0466		1.663	-0.0549
														1.705	-0.0263		1.705	-0.0406
														1.746	-0.0497		1.747	-0.0516
														1.788	-0.0422		1.788	-0.0685
														1.83	-0.0369		1.83	-0.0573
														1.871	-0.0447		1.871	-0.0456
														1.913	-0.0627		1.913	-0.0456
														1.954	-0.0517		1.954	-0.057
														1.996	-0.0401		1.996	-0.0501
														2.037	-0.0568		2.038	-0.0689
														2.079	-0.0432		2.079	-0.0627
														2.121	-0.0573		2.121	-0.0541
														2.162	-0.0617		2.162	-0.0536
														2.204	-0.0632		2.204	-0.0538
														2.245	-0.0506		2.246	-0.0568
														2.287	-0.0499		2.287	-0.0727
														2.329	-0.0434		2.329	-0.0683
														2.37	-0.0389		2.37	-0.0694
														2.412	-0.0502		2.412	-0.0643
														2.453	-0.0621		2.454	-0.0635
														2.495	-0.0394		2.495	-0.0756
														2.536	-0.0408		2.537	-0.0716
														2.578	-0.0498		2.578	-0.0722
														2.62	-0.0631		2.62	-0.0628
														2.661	-0.0693		2.661	-0.0682
														2.703	-0.0656		2.703	-0.0581
														2.744	-0.0801		2.745	-0.0542
														2.786	-0.0905		2.786	-0.0622
														2.828	-0.0743		2.828	-0.0618
														2.869	-0.0717		2.869	-0.0498
														2.911	-0.0758		2.911	-0.0394
														2.952	-0.0742		2.953	-0.062
														2.994	-0.083		2.994	-0.0666
														3.036	-0.0753		3.036	-0.068
														3.077	-0.0759		3.077	-0.0682
														3.119	-0.0852		3.119	-0.0773
														3.16	-0.0542		3.16	-0.0768
														3.202	-0.0715		3.202	-0.0734
														3.243	-0.0747		3.244	-0.0638
														3.285	-0.0603		3.285	-0.0662
														3.327	-0.0638		3.327	-0.0834
														3.368	-0.0699		3.368	-0.0705
														3.41	-0.0796		3.41	-0.0671
														3.451	-0.0846		3.452	-0.0753
														3.493	-0.0823		3.493	-0.0588
														3.535	-0.0738		3.535	-0.0715
														3.576	-0.0709		3.576	-0.0786
														3.618	-0.0686		3.618	-0.0787
														3.659	-0.0522		3.66	-0.0628
														3.701	-0.0518		3.701	-0.0785
														3.743	-0.0569		3.743	-0.0874
														3.784	-0.0657		3.784	-0.0787
														3.826	-0.0734		3.826	-0.0795
														3.867	-0.0689		3.867	-0.0718
														3.909	-0.0729		3.909	-0.0619
														3.95	-0.0775		3.951	-0.0778
														3.992	-0.0627		3.992	-0.0745
														4.034	-0.0652		4.034	-0.0704
														4.075	-0.0654		4.075	-0.072
														4.117	-0.0708		4.117	-0.0694
														4.158	-0.0535		4.159	-0.0708
														4.2	-0.0652		4.2	-0.0759
														4.242	-0.0868		4.242	-0.0766
														4.283	-0.0818		4.283	-0.0789
														4.325	-0.0732		4.325	-0.0913
														4.366	-0.0813		4.367	-0.0879
														4.408	-0.0741		4.408	-0.0737
														4.45	-0.0961		4.45	-0.0777
														4.491	-0.0836		4.491	-0.0903
														4.533	-0.0849		4.533	-0.0902
														4.574	-0.0908		4.574	-0.0883
														4.616	-0.0901		4.616	-0.0787
														4.657	-0.0916		4.658	-0.0785
														4.699	-0.0812		4.699	-0.0702
														4.741	-0.0813		4.741	-0.0729
														4.782	-0.0754		4.782	-0.0729
														4.824	-0.0811		4.824	-0.0857
														4.865	-0.0869		4.866	-0.0748
														4.907	-0.0839		4.907	-0.0727
														4.949	-0.0836		4.949	-0.0634
														4.99	-0.0719		4.99	-0.0782
														5.032	-0.0849		5.032	-0.0903
														5.073	-0.08		5.073	-0.0743
														5.115	-0.0817		5.115	-0.0681
														5.157	-0.0808		5.157	-0.0771
														5.198	-0.0753		5.198	-0.074
														5.24	-0.0707		5.24	-0.0474
														5.281	-0.0834		5.281	-0.0611
														5.323	-0.0777		5.323	-0.0688
														5.364	-0.0675		5.365	-0.0477
														5.406	-0.081		5.406	-0.054
														5.448	-0.0706		5.448	-0.0623
														5.489	-0.0562		5.489	-0.0519
														5.531	-0.0728		5.531	-0.0435
														5.572	-0.0657		5.573	-0.0615
														5.614	-0.0501		5.614	-0.0671
														5.656	-0.0719		5.656	-0.0584
														5.697	-0.0752		5.697	-0.0691
														5.739	-0.0842		5.739	-0.0653
														5.78	-0.0715		5.78	-0.0535
														5.822	-0.0884		5.822	-0.0532
														5.863	-0.095		5.864	-0.0574
														5.905	-0.0822		5.905	-0.0464
														5.947	-0.079		5.947	-0.0746
														5.988	-0.0771		5.988	-0.0832
														6.03	-0.0736		6.03	-0.0778
														6.071	-0.0775		6.072	-0.0741
														6.113	-0.0906		6.113	-0.0734
														6.155	-0.0868		6.155	-0.0647
														6.196	-0.0767		6.196	-0.0602
														6.238	-0.0753		6.238	-0.0606
														6.279	-0.078		6.28	-0.0657
														6.321	-0.0749		6.321	-0.0683
														6.363	-0.0823		6.363	-0.0554
														6.404	-0.0726		6.404	-0.0613
														6.446	-0.0792		6.446	-0.0514
														6.487	-0.0808		6.487	-0.0617
														6.529	-0.0785		6.529	-0.0583
														6.57	-0.077		6.571	-0.0726
														6.612	-0.0638		6.612	-0.0788
														6.654	-0.0753		6.654	-0.0685
														6.695	-0.0735		6.695	-0.0687
														6.737	-0.0663		6.737	-0.0629
														6.778	-0.0696		6.779	-0.0721
														6.82	-0.0642		6.82	-0.0686
														6.862	-0.063		6.862	-0.0646
														6.903	-0.073		6.903	-0.0624
														6.945	-0.0695		6.945	-0.0643
														6.986	-0.077		6.987	-0.0748
														7.028	-0.0819		7.028	-0.0695
														7.07	-0.0779		7.07	-0.056
														7.111	-0.0664		7.111	-0.0586
														7.153	-0.0778		7.153	-0.0691
														7.194	-0.0445		7.194	-0.0632
														7.236	-0.0614		7.236	-0.0517
														7.277	-0.0739		7.278	-0.0465
														7.319	-0.0779		7.319	-0.0508
														7.361	-0.0761		7.361	-0.0523
														7.402	-0.0882		7.402	-0.0505
														7.444	-0.0888		7.444	-0.0472
														7.485	-0.0898		7.486	-0.0356
														7.527	-0.076		7.527	-0.0305
														7.569	-0.0754		7.569	-0.0424
														7.61	-0.0692		7.61	-0.0342
														7.652	-0.0766		7.652	-0.0257
														7.693	-0.0643		7.693	-0.0238
														7.735	-0.0736		7.735	-0.047
														7.777	-0.0685		7.777	-0.0203
														7.818	-0.0617		7.818	-0.0142
														7.86	-0.0631		7.86	-0.027
														7.901	-0.0657		7.901	-0.0312
														7.943	-0.0658		7.943	-0.0184
														7.984	-0.0535		7.985	-0.0092
														8.026	-0.0535		8.026	-0.0092
														8.068	-0.0535		8.068	-0.0186
														8.109	-0.0618		8.109	-0.0212
														8.151	-0.0678		8.151	-0.0375
														8.192	-0.0702		8.193	-0.0336
														8.234	-0.0822		8.234	-0.0222
														8.276	-0.0722		8.276	-0.0277
														8.317	-0.0659		8.317	-0.0388
														8.359	-0.0612		8.359	-0.0221
														8.4	-0.066		8.4	-0.0161
														8.442	-0.0655		8.442	-0.0208
														8.484	-0.0808		8.484	-0.0136
														8.525	-0.0784		8.525	-0.0237
														8.567	-0.0655		8.567	-0.0131
														8.608	-0.0602		8.608	-0.0108
														8.65	-0.0646		8.65	-0.015
														8.691	-0.0855		8.692	-0.0128
														8.733	-0.0694		8.733	-0.0212
														8.775	-0.0638		8.775	-0.0247
														8.816	-0.0564		8.816	-0.021
														8.858	-0.0713		8.858	-0.0162
														8.899	-0.052		8.9	-0.0085
														8.941	-0.0507		8.941	-0.0091
														8.983	-0.0498		8.983	-0.0024
														9.024	-0.0263		9.024	0.01169
														9.066	-0.0296		9.066	-0.0043
														9.107	-0.0223		9.107	0.00264
														9.149	-0.018		9.149	0.01563
														9.19	-0.0112		9.191	0.01865
														9.232	-0.0176		9.232	0.03461
														9.274	-0.0044		9.274	0.03257
														9.315	-0.0083		9.315	0.04329
														9.357	0.00561		9.357	0.05633
														9.398	0.01286		9.399	0.07959
														9.44	0.06154		9.44	0.0969
														9.482	0.1288		9.482	0.10779
														9.523	0.13108		9.523	0.12957
														9.565	0.15267		9.565	0.14649
														9.606	0.16495		9.606	0.16104
														9.648	0.18172		9.648	0.19043
														9.69	0.18545		9.69	0.21561
														9.731	0.17784		9.731	0.23946
														9.773	0.21083		9.773	0.25925
														9.814	0.21009		9.814	0.29438
														9.856	0.22667		9.856	0.33176
														9.897	0.24282		9.898	0.35145
														9.939	0.25569		9.939	0.36875
														9.981	0.26574		9.981	0.4006
														10.022	0.27705		10.022	0.4383
														10.064	0.29759		10.064	0.47162
														10.105	0.30299		10.106	0.50088
														10.147	0.30612		10.147	0.53683
														10.189	0.2871		10.189	0.56308
														10.23	0.23571		10.23	0.59921
														10.272	0.24299		10.272	0.62182
														10.313	0.2579		10.313	0.6507
														10.355	0.25951		10.355	0.67575
														10.397	0.25691		10.397	0.7105
														10.438	0.26349		10.438	0.73019
														10.48	0.28512		10.48	0.76929
														10.521	0.2913		10.521	0.83844
														10.563	0.32204		10.563	0.8811
														10.604	0.34689		10.605	0.93443
														10.646	0.36109		10.646	1.01413
														10.688	0.38245		10.688	1.0969
														10.729	0.40756		10.729	1.22768
														10.771	0.4118		10.771	1.45453
														10.812	0.4093		10.813	1.79889
														10.854	0.41827		10.854	2.35508
														10.896	0.41214		10.896	3.14176
														10.937	0.39514		10.937	4.20212
														10.979	0.37484		10.979	5.5433
														11.02	0.36743		11.02	7.07069
														11.062	0.34036		11.062	8.73741
														11.104	0.32811		11.104	10.4987
														11.145	0.30858		11.145	12.1324
														11.187	0.30155		11.187	13.7075
														11.228	0.29788		11.228	14.97
														11.27	0.30367		11.27	15.9443
														11.311	0.32205		11.312	16.5948
														11.353	0.34657		11.353	16.8417
														11.395	0.39981		11.395	16.7513
														11.436	0.4477		11.436	16.3467
														11.478	0.47957		11.478	15.6915
														11.519	0.52356		11.52	14.8192
														11.561	0.56896		11.561	13.86
														11.603	0.59372		11.603	12.8376
														11.644	0.62283		11.644	11.767
														11.686	0.61001		11.686	10.7505
														11.727	0.6283		11.727	9.76506
														11.769	0.60983		11.769	8.89042
														11.81	0.58427		11.811	8.09124
														11.852	0.5702		11.852	7.37323
														11.894	0.54244		11.894	6.76437
														11.935	0.50945		11.935	6.21202
														11.977	0.50428		11.977	5.78365
														12.018	0.47956		12.019	5.41101
														12.06	0.46487		12.06	5.02284
														12.102	0.45607		12.102	4.68507
														12.143	0.44181		12.143	4.31285
														12.185	0.41974		12.185	4.01298
														12.226	0.42534		12.226	3.74393
														12.268	0.42425		12.268	3.51394
														12.31	0.42749		12.31	3.29729
														12.351	0.43405		12.351	3.09269
														12.393	0.44777		12.393	2.90172
														12.434	0.45676		12.434	2.71084
														12.476	0.48263		12.476	2.53283
														12.517	0.50297		12.518	2.38026
														12.559	0.51373		12.559	2.20246
														12.601	0.53388		12.601	2.06069
														12.642	0.57871		12.642	1.91054
														12.684	0.58916		12.684	1.77688
														12.725	0.62617		12.726	1.65638
														12.767	0.66099		12.767	1.53303
														12.809	0.68793		12.809	1.43794
														12.85	0.71738		12.85	1.35217
														12.892	0.77853		12.892	1.26362
														12.933	0.83217		12.933	1.19514
														12.975	0.8814		12.975	1.1304
														13.017	0.93522		13.017	1.05669
														13.058	1.00542		13.058	1.00027
														13.1	1.10519		13.1	0.93926
														13.141	1.38918		13.141	0.90647
														13.183	2.49983		13.183	0.86793
														13.224	4.86981		13.225	0.82223
														13.266	7.78076		13.266	0.77042
														13.308	10.583		13.308	0.73807
														13.349	12.807		13.349	0.68512
														13.391	14.5645		13.391	0.65158
														13.432	15.8924		13.433	0.6112
														13.474	16.7657		13.474	0.58324
														13.516	17.3489		13.516	0.55384
														13.557	17.6233		13.557	0.51983
														13.599	17.6839		13.599	0.49261
														13.64	17.4853		13.64	0.49136
														13.682	17.0782		13.682	0.47689
														13.724	16.4992		13.724	0.48719
														13.765	15.8117		13.765	0.52793
														13.807	15.1015		13.807	0.59417
														13.848	14.3638		13.848	0.60734
														13.89	13.6256		13.89	0.55981
														13.931	12.8605		13.932	0.58972
														13.973	12.0954		13.973	0.62078
														14.015	11.3773		14.015	0.65947
														14.056	10.6573		14.056	0.72877
														14.098	9.99337		14.098	0.77634
														14.139	9.3531		14.139	0.82005
														14.181	8.74986		14.181	0.85099
														14.223	8.21932		14.223	0.862
														14.264	7.67362		14.264	0.86775
														14.306	7.21892		14.306	0.85984
														14.347	6.78014		14.347	0.90097
														14.389	6.36501		14.389	0.89513
														14.431	6.02073		14.431	0.86828
														14.472	5.66878		14.472	0.82068
														14.514	5.3263		14.514	0.73314
														14.555	5.03236		14.555	0.65747
														14.597	4.75139		14.597	0.62649
														14.638	4.48087		14.639	0.59985
														14.68	4.23762		14.68	0.56962
														14.722	3.99557		14.722	0.5766
														14.763	3.77453		14.763	0.55934
														14.805	3.55842		14.805	0.56484
														14.846	3.37967		14.846	0.5712
														14.888	3.18951		14.888	0.55856
														14.93	3.02855		14.93	0.5624
														14.971	2.87533		14.971	0.57366
														15.013	2.71921		15.013	0.56212
														15.054	2.60447		15.054	0.5695
														15.096	2.48783		15.096	0.56528
														15.137	2.37912		15.138	0.57396
														15.179	2.29421		15.179	0.57731
														15.221	2.21078		15.221	0.58393
														15.262	2.135		15.262	0.59141
														15.304	2.0782		15.304	0.60649
														15.345	2.0394		15.346	0.61259
														15.387	2.00416		15.387	0.6136
														15.429	1.99911		15.429	0.6414
														15.47	1.99411		15.47	0.65345
														15.512	2.00682		15.512	0.67679
														15.553	2.04409		15.553	0.71146
														15.595	2.10889		15.595	0.75864
														15.637	2.19096		15.637	0.85283
														15.678	2.29576		15.678	0.99162
														15.72	2.45608		15.72	1.27211
														15.761	2.64818		15.761	1.60078
														15.803	2.8901		15.803	2.06134
														15.844	3.15707		15.845	2.7066
														15.886	3.46532		15.886	3.52842
														15.928	3.77671		15.928	4.49602
														15.969	4.09026		15.969	5.55558
														16.011	4.35538		16.011	6.64287
														16.052	4.57456		16.053	7.61221
														16.094	4.76473		16.094	8.48292
														16.136	4.93357		16.136	9.21872
														16.177	5.05005		16.177	9.80639
														16.219	5.13007		16.219	10.281
														16.26	5.19573		16.26	10.5797
														16.302	5.22942		16.302	10.8122
														16.344	5.22151		16.344	10.9825
														16.385	5.16503		16.385	11.0284
														16.427	5.04211		16.427	10.9369
														16.468	4.8808		16.468	10.7174
														16.51	4.67231		16.51	10.3686
														16.551	4.44867		16.552	9.92654
														16.593	4.19056		16.593	9.43534
														16.635	3.9275		16.635	8.8754
														16.676	3.67291		16.676	8.31163
														16.718	3.41471		16.718	7.774
														16.759	3.19506		16.759	7.21768
														16.801	2.97178		16.801	6.71604
														16.843	2.7641		16.843	6.21122
														16.884	2.56461		16.884	5.75421
														16.926	2.37914		16.926	5.33447
														16.967	2.21298		16.967	4.93569
														17.009	2.04333		17.009	4.56309
														17.051	1.90397		17.051	4.22546
														17.092	1.75458		17.092	3.92277
														17.134	1.62871		17.134	3.63973
														17.175	1.51379		17.175	3.3495
														17.217	1.40622		17.217	3.10989
														17.258	1.28548		17.259	2.86979
														17.3	1.19737		17.3	2.6557
														17.342	1.10192		17.342	2.47285
														17.383	1.02197		17.383	2.26848
														17.425	0.94507		17.425	2.09083
														17.466	0.86997		17.466	1.9119
														17.508	0.80001		17.508	1.75682
														17.55	0.72366		17.55	1.61502
														17.591	0.65212		17.591	1.45991
														17.633	0.59048		17.633	1.33415
														17.674	0.54435		17.674	1.20646
														17.716	0.4866		17.716	1.09482
														17.758	0.45313		17.758	1.00853
														17.799	0.41463		17.799	0.91683
														17.841	0.38624		17.841	0.83968
														17.882	0.36218		17.882	0.77669
														17.924	0.34264		17.924	0.69136
														17.965	0.30366		17.966	0.63525
														18.007	0.28054		18.007	0.56757
														18.049	0.24669		18.049	0.49997
														18.09	0.21204		18.09	0.47174
														18.132	0.20419		18.132	0.44457
														18.173	0.19027		18.173	0.40995
														18.215	0.16165		18.215	0.36219
														18.257	0.15469		18.257	0.34577
														18.298	0.15601		18.298	0.31645
														18.34	0.14637		18.34	0.29436
														18.381	0.14414		18.381	0.27586
														18.423	0.13873		18.423	0.25532
														18.464	0.13076		18.465	0.24347
														18.506	0.14185		18.506	0.24577
														18.548	0.13079		18.548	0.23762
														18.589	0.12949		18.589	0.23479
														18.631	0.12306		18.631	0.22488
														18.672	0.13313		18.672	0.21455
														18.714	0.1315		18.714	0.2169
														18.756	0.1325		18.756	0.20968
														18.797	0.13408		18.797	0.22505
														18.839	0.15457		18.839	0.23352
														18.88	0.19784		18.88	0.24835
														18.922	0.25235		18.922	0.28435
														18.964	0.3359		18.964	0.34745
														19.005	0.4657		19.005	0.46591
														19.047	0.60932		19.047	0.57874
														19.088	0.74145		19.088	0.74256
														19.13	0.92433		19.13	0.90571
														19.171	1.07757		19.172	1.06378
														19.213	1.19324		19.213	1.19731
														19.255	1.26899		19.255	1.31492
														19.296	1.3507		19.296	1.37937
														19.338	1.40624		19.338	1.43718
														19.379	1.45046		19.379	1.47923
														19.421	1.46686		19.421	1.51805
														19.463	1.48413		19.463	1.52573
														19.504	1.4926		19.504	1.55139
														19.546	1.49614		19.546	1.55098
														19.587	1.50829		19.587	1.53166
														19.629	1.47586		19.629	1.52121
														19.671	1.4457		19.671	1.48265
														19.712	1.38571		19.712	1.45955
														19.754	1.31627		19.754	1.38957
														19.795	1.26033		19.795	1.33485
														19.837	1.15485		19.837	1.24634
														19.878	1.07287		19.879	1.14726
														19.92	0.94948		19.92	1.05719
														19.962	0.85086		19.962	0.98288
														20.003	0.73128		20.003	0.85782
														20.045	0.61147		20.045	0.71644
														20.086	0.49434		20.086	0.61413
														20.128	0.37207		20.128	0.5
														20.17	0.27532		20.17	0.39646
														20.211	0.18906		20.211	0.30495
														20.253	0.10126		20.253	0.23213
														20.294	0.03366		20.294	0.14623
														20.336	-0.0243		20.336	0.08487
														20.378	-0.0795		20.378	0.03584
														20.419	-0.1248		20.419	-0.0369
														20.461	-0.162		20.461	-0.0707
														20.502	-0.1942		20.502	-0.098
														20.544	-0.228		20.544	-0.1209
														20.585	-0.226		20.586	-0.1154
														20.627	-0.2391		20.627	-0.1358
														20.669	-0.2458		20.669	-0.1512
														20.71	-0.2549		20.71	-0.1605
														20.752	-0.2578		20.752	-0.1524
														20.793	-0.2478		20.793	-0.1577
														20.835	-0.231		20.835	-0.1587
														20.877	-0.2213		20.877	-0.1403
														20.918	-0.2103		20.918	-0.1208
														20.96	-0.1795		20.96	-0.1084
														21.001	-0.1703		21.001	-0.0914
														21.043	-0.1743		21.043	-0.076
														21.084	-0.1463		21.085	-0.082
														21.126	-0.1403		21.126	-0.0794
														21.168	-0.123		21.168	-0.074
														21.209	-0.0954		21.209	-0.0495
														21.251	-0.1022		21.251	-0.0269
														21.292	-0.0869		21.292	-0.0198
														21.334	-0.0669		21.334	-0.0071
														21.376	-0.0711		21.376	0.00195
														21.417	-0.0595		21.417	0.01393
														21.459	-0.0546		21.459	0.00687
														21.5	-0.0538		21.5	0.00221
														21.542	-0.0469		21.542	0.00746
														21.584	-0.0461		21.584	0.00367
														21.625	-0.0197		21.625	-0.0004
														21.667	-0.0139		21.667	0.00117
														21.708	-0.0206		21.708	0.01147
														21.75	-0.0174		21.75	0.01539
														21.791	-0.029		21.792	0.02194
														21.833	-0.0208		21.833	0.01098
														21.875	-0.0248		21.875	0.01769
														21.916	-0.0304		21.916	0.01879
														21.958	-0.0168		21.958	0.02804
														21.999	-0.0102		21.999	-0.0006
														22.041	-0.0153		22.041	0.01063
														22.083	-0.03		22.083	-0.0005
														22.124	-0.0233		22.124	0.01294
														22.166	-0.0242		22.166	0.01428
														22.207	-0.0202		22.207	0.00855
														22.249	-0.0181		22.249	0.02243
														22.291	-0.0384		22.291	0.01672
														22.332	-0.0211		22.332	0.00649
														22.374	-0.0334		22.374	0.00445
														22.415	-0.0325		22.415	0.00131
														22.457	-0.0383		22.457	-0.022
														22.498	-0.0341		22.499	-0.0126
														22.54	-0.0353		22.54	-0.0169
														22.582	-0.0493		22.582	-0.0202
														22.623	-0.0622		22.623	-0.0119
														22.665	-0.0595		22.665	-0.0181
														22.706	-0.0561		22.706	-0.0244
														22.748	-0.06		22.748	-0.0139
														22.79	-0.0674		22.79	-0.0152
														22.831	-0.065		22.831	0.03382
														22.873	-0.0542		22.873	0.07878
														22.914	-0.0524		22.914	0.08662
														22.956	-0.0493		22.956	0.08926
														22.998	-0.0507		22.998	0.0796
														23.039	-0.0494		23.039	0.08229
														23.081	-0.0505		23.081	0.08293
														23.122	-0.0426		23.122	0.09222
														23.164	-0.0384		23.164	0.09083
														23.205	-0.0571		23.205	0.07969
														23.247	-0.0379		23.247	0.07679
														23.289	-0.0335		23.289	0.07462
														23.33	-0.0516		23.33	0.06812
														23.372	-0.0483		23.372	0.07414
														23.413	-0.0437		23.413	-0.0062
														23.455	-0.0541		23.455	-0.0251
														23.497	-0.0473		23.497	-0.0235
														23.538	-0.0501		23.538	-0.0193
														23.58	-0.0393		23.58	-0.0255
														23.621	-0.0367		23.621	-0.0198
														23.663	-0.0405		23.663	-0.0183
														23.705	-0.057		23.705	-0.0169
														23.746	-0.041		23.746	-0.0387
														23.788	-0.05		23.788	-0.0348
														23.829	-0.04		23.829	-0.029
														23.871	-0.0419		23.871	-0.0193
														23.912	-0.0302		23.912	-0.0205
														23.954	-0.0343		23.954	-0.0126
														23.996	-0.0439		23.996	0.03697
														24.037	-0.0449		24.037	0.08696

## Sheet: Figure S2a
ml	NCAP-ADF-H-Actin	NCAP-F162A;Y163A-ADF-H-Actin
0	0.004514	0.00466991
0.001	0.005138	0.00434944
0.002	0.006296	0.00454203
0.003	0.00763	0.00391025
0.004	0.00872	0.00297905
0.005	0.008277	0.00246998
0.005	0.007809	0.00133823
0.006	0.007391	0.00106635
0.007	0.006751	0.00120115
0.008	0.006654	0.000983726
0.009	0.006276	0.000550229
0.01	0.005986	0.000235483
0.01	0.006125	0.000644884
0.011	0.006132	0.00119909
0.012	0.005539	0.00136553
0.013	0.005243	0.00140929
0.014	0.00482	0.00154583
0.015	0.004471	0.0017147
0.015	0.004706	0.00158049
0.016	0.005317	0.00150452
0.017	0.005661	0.00150033
0.018	0.005109	0.00142148
0.019	0.004586	0.00167042
0.02	0.004302	0.001492
0.02	0.003144	0.000797652
0.021	0.001654	6.83e-06
0.022	0.001249	-0.000273306
0.023	0.000173	0.000288406
0.024	-0.00055	0.000245316
0.025	-3.37e-05	-0.00087628
0.025	-0.00075	-0.00155462
0.026	-0.00149	-0.00139867
0.027	-0.0012	-0.000903369
0.028	-0.0017	1.74e-05
0.029	-0.0033	0.000827704
0.03	-0.00434	0.00150631
0.03	-0.00398	0.00161037
0.031	-0.00352	0.00187635
0.032	-0.0029	0.00113109
0.033	-0.00331	0.00119461
0.034	-0.00302	0.00181523
0.035	-0.00313	0.00219659
0.035	-0.00254	0.0029565
0.036	-0.00216	0.00361626
0.037	-0.0017	0.00420795
0.038	-0.00094	0.00455216
0.039	-0.00018	0.00447973
0.04	0.000362	0.00485661
0.04	0.000759	0.00498925
0.041	-0.00033	0.00462914
0.042	-0.00138	0.00526172
0.043	-0.00165	0.00601291
0.044	-0.00197	0.00616856
0.045	-0.00174	0.00651981
0.045	-0.00228	0.00710694
0.046	-0.00257	0.00731246
0.047	-0.00205	0.00765701
0.048	-0.0013	0.00813442
0.049	-0.00093	0.00811614
0.05	-0.00098	0.00808301
0.05	-0.00169	0.00878144
0.051	-0.00163	0.00944918
0.052	-0.00142	0.00927151
0.053	-0.0014	0.00987251
0.054	-0.00125	0.0110561
0.055	-0.00036	0.0118476
0.055	0.000715	0.0120269
0.056	0.00085	0.0117502
0.057	0.000686	0.0113777
0.058	0.000294	0.0112063
0.059	0.000118	0.0115808
0.06	0.000596	0.0117708
0.06	0.0009	0.0117887
0.061	0.00121	0.0124079
0.062	0.001761	0.012782
0.063	0.002911	0.0128352
0.064	0.004015	0.0132323
0.064	0.00477	0.0137436
0.065	0.005313	0.0142172
0.066	0.005782	0.0153297
0.067	0.006467	0.0165539
0.068	0.007119	0.0177269
0.069	0.00782	0.0182645
0.069	0.009459	0.0178429
0.07	0.011549	0.0176761
0.071	0.012396	0.0179508
0.072	0.012968	0.018093
0.073	0.013393	0.0181021
0.074	0.012459	0.0183176
0.074	0.012295	0.018186
0.075	0.012499	0.0176001
0.076	0.012609	0.0174599
0.077	0.012592	0.0176223
0.078	0.013057	0.0178931
0.079	0.013166	0.017853
0.079	0.01412	0.0169902
0.08	0.013407	0.0165573
0.081	0.013976	0.0167022
0.082	0.013505	0.0171138
0.083	0.013577	0.0173044
0.084	0.014242	0.0165813
0.084	0.014532	0.0162877
0.085	0.015783	0.0163082
0.086	0.01623	0.0162398
0.087	0.01613	0.01611
0.088	0.016729	0.0166472
0.089	0.015683	0.0167932
0.089	0.015226	0.0166008
0.09	0.015663	0.0172934
0.091	0.016354	0.0175883
0.092	0.01681	0.0171659
0.093	0.016257	0.0171778
0.094	0.015302	0.017392
0.094	0.015461	0.0166284
0.095	0.01574	0.0164427
0.096	0.01581	0.0165261
0.097	0.015666	0.0163106
0.098	0.0157	0.0165787
0.099	0.01548	0.0171462
0.099	0.015534	0.0170421
0.1	0.016068	0.016688
0.101	0.015752	0.0163465
0.102	0.015632	0.0164528
0.103	0.015682	0.0166835
0.104	0.01561	0.0166353
0.104	0.01471	0.0167364
0.105	0.013422	0.0165015
0.106	0.013571	0.0153859
0.107	0.01395	0.0147168
0.108	0.014064	0.0151141
0.109	0.014374	0.0153011
0.109	0.013929	0.0152711
0.11	0.013115	0.0152978
0.111	0.012505	0.0159477
0.112	0.011302	0.0163941
0.113	0.010946	0.0161561
0.114	0.010672	0.0163452
0.114	0.010422	0.0166143
0.115	0.010362	0.0150374
0.116	0.009611	0.0143047
0.117	0.007779	0.0147899
0.118	0.006347	0.0148385
0.119	0.005649	0.0140054
0.119	0.005562	0.0132117
0.12	0.00549	0.0130517
0.121	0.004791	0.012668
0.122	0.004534	0.0127639
0.123	0.004634	0.0126523
0.124	0.005088	0.0120879
0.124	0.004853	0.0118359
0.125	0.004512	0.0122734
0.126	0.004635	0.0123044
0.127	0.004075	0.0127764
0.128	0.003807	0.0135539
0.129	0.003576	0.0135203
0.129	0.002781	0.0131635
0.13	0.003491	0.0127981
0.131	0.003581	0.0126555
0.132	0.003148	0.011919
0.133	0.002552	0.0113887
0.134	0.002362	0.0109824
0.134	0.003307	0.010329
0.135	0.003864	0.0100985
0.136	0.003472	0.00979473
0.137	0.003147	0.00898715
0.138	0.003424	0.00876739
0.139	0.003147	0.00914974
0.139	0.003695	0.0087002
0.14	0.004482	0.00794465
0.141	0.004537	0.0076319
0.142	0.004016	0.00796004
0.143	0.004577	0.00885518
0.144	0.00574	0.00933116
0.144	0.005785	0.00879865
0.145	0.005553	0.00797595
0.146	0.005657	0.0073297
0.147	0.005858	0.00742441
0.148	0.005848	0.00782698
0.149	0.005957	0.00839147
0.149	0.005415	0.0082586
0.15	0.004987	0.00761213
0.151	0.004301	0.00760131
0.152	0.004475	0.00749346
0.153	0.003975	0.00671456
0.154	0.003974	0.00567856
0.154	0.003645	0.00507994
0.155	0.003292	0.00501448
0.156	0.002663	0.00431179
0.157	0.001527	0.00554057
0.158	0.002312	0.00661547
0.159	0.004437	0.00616747
0.159	0.005907	0.00561426
0.16	0.00616	0.00619917
0.161	0.005522	0.00677534
0.162	0.005029	0.00614734
0.163	0.004463	0.00687217
0.164	0.005598	0.0074973
0.164	0.005704	0.00712447
0.165	0.004776	0.00698743
0.166	0.004753	0.00722622
0.167	0.004543	0.00640891
0.168	0.004417	0.00676469
0.169	0.004532	0.00683785
0.169	0.00444	0.00595017
0.17	0.00544	0.00592532
0.171	0.005377	0.00541625
0.172	0.005504	0.00483671
0.173	0.005813	0.00458318
0.173	0.007073	0.00460232
0.174	0.007815	0.00383171
0.175	0.007717	0.00413707
0.176	0.007516	0.00393463
0.177	0.007621	0.00335862
0.178	0.008097	0.00293895
0.178	0.0084	0.00277532
0.179	0.007752	0.00198843
0.18	0.007961	0.00206774
0.181	0.007058	0.00214455
0.182	0.007399	0.00218489
0.183	0.007654	0.00204944
0.183	0.007471	0.00121299
0.184	0.007158	-0.000351685
0.185	0.006164	-0.00113055
0.186	0.006081	-0.000860526
0.187	0.007126	-0.00122678
0.188	0.008145	-0.00141926
0.188	0.009773	-0.00152026
0.189	0.01083	-0.00183343
0.19	0.011543	-0.00275656
0.191	0.012692	-0.00365543
0.192	0.013661	-0.00400664
0.193	0.014693	-0.00487358
0.193	0.01541	-0.00571113
0.194	0.016295	-0.00577433
0.195	0.017244	-0.00527278
0.196	0.017863	-0.00530772
0.197	0.018002	-0.00546489
0.198	0.018134	-0.00547154
0.198	0.019536	-0.00594611
0.199	0.020335	-0.00654566
0.2	0.018361	-0.00701355
0.201	0.018082	-0.00764322
0.202	0.01801	-0.00823109
0.203	0.018115	-0.00767352
0.203	0.018473	-0.00782903
0.204	0.019625	-0.00850235
0.205	0.018968	-0.00944492
0.206	0.018822	-0.00947651
0.207	0.019764	-0.00992859
0.208	0.020406	-0.0108521
0.208	0.020522	-0.0098927
0.209	0.020192	-0.0105758
0.21	0.019963	-0.0109029
0.211	0.018969	-0.0109283
0.212	0.018036	-0.0117641
0.213	0.018389	-0.0110011
0.213	0.018568	-0.0105136
0.214	0.019004	-0.00978307
0.215	0.0185	-0.00966276
0.216	0.017534	-0.00905793
0.217	0.017484	-0.00943624
0.218	0.017528	-0.00899705
0.218	0.018489	-0.00868087
0.219	0.018334	-0.00837628
0.22	0.018218	-0.00741197
0.221	0.019353	-0.00610851
0.222	0.02077	-0.00660158
0.223	0.021525	-0.00633875
0.223	0.021496	-0.00595881
0.224	0.021274	-0.00452123
0.225	0.021865	-0.00273009
0.226	0.022435	-0.000635273
0.227	0.022826	0.000694533
0.228	0.023355	0.00062543
0.228	0.022876	0.00119351
0.229	0.022898	0.00196063
0.23	0.021636	0.00320116
0.231	0.021516	0.00430553
0.232	0.021015	0.00596654
0.233	0.021437	0.00674571
0.233	0.021261	0.00702353
0.234	0.02207	0.00789991
0.235	0.021388	0.00841084
0.236	0.021451	0.00922869
0.237	0.021712	0.00939192
0.238	0.021726	0.0102899
0.238	0.022933	0.0106768
0.239	0.022666	0.0109664
0.24	0.023007	0.0128328
0.241	0.02318	0.0146865
0.242	0.023818	0.0158463
0.243	0.023914	0.0173209
0.243	0.02406	0.0183511
0.244	0.02408	0.0186057
0.245	0.023253	0.0192345
0.246	0.023391	0.0206031
0.247	0.024327	0.0213216
0.248	0.024861	0.0222602
0.248	0.025367	0.0235033
0.249	0.024806	0.024614
0.25	0.024501	0.0238857
0.251	0.025885	0.0241718
0.252	0.025943	0.0241744
0.253	0.026461	0.0244886
0.253	0.027447	0.0250489
0.254	0.028357	0.0250712
0.255	0.027941	0.0251189
0.256	0.026246	0.025186
0.257	0.026983	0.0255341
0.258	0.027849	0.0261822
0.258	0.028779	0.0271569
0.259	0.029053	0.0273122
0.26	0.02885	0.0272669
0.261	0.029572	0.0271926
0.262	0.029305	0.0267676
0.263	0.029661	0.0255863
0.263	0.028963	0.0259634
0.264	0.028049	0.0269503
0.265	0.027495	0.0273096
0.266	0.028248	0.0258731
0.267	0.02918	0.0244103
0.268	0.028758	0.0232072
0.268	0.028733	0.0219051
0.269	0.028811	0.0210344
0.27	0.028561	0.021056
0.271	0.028161	0.0224493
0.272	0.028997	0.0217624
0.273	0.027684	0.021618
0.273	0.027055	0.0212241
0.274	0.026383	0.0217028
0.275	0.026227	0.0224881
0.276	0.025555	0.0221876
0.277	0.026116	0.0222949
0.278	0.024708	0.0216005
0.278	0.024112	0.020843
0.279	0.024081	0.0199661
0.28	0.023318	0.0203285
0.281	0.023055	0.019523
0.282	0.022325	0.0182798
0.283	0.021637	0.0170352
0.283	0.022156	0.0171871
0.284	0.021216	0.015939
0.285	0.020857	0.0157094
0.286	0.021576	0.0162686
0.287	0.023105	0.016633
0.287	0.023136	0.0161323
0.288	0.022551	0.0164623
0.289	0.021362	0.0149252
0.29	0.020971	0.0131738
0.291	0.022198	0.0130551
0.292	0.022905	0.0132295
0.292	0.022237	0.0129682
0.293	0.021884	0.0122352
0.294	0.021959	0.0122501
0.295	0.020979	0.0122244
0.296	0.020955	0.0119058
0.297	0.021185	0.0124473
0.297	0.021769	0.0119873
0.298	0.020627	0.0112269
0.299	0.019553	0.0108786
0.3	0.018708	0.0108045
0.301	0.018026	0.0112307
0.302	0.017551	0.0117623
0.302	0.016828	0.0124838
0.303	0.01663	0.0132385
0.304	0.015622	0.0131282
0.305	0.015285	0.012548
0.306	0.015867	0.0106528
0.307	0.01536	0.00977486
0.307	0.014756	0.0100516
0.308	0.013754	0.00987098
0.309	0.013904	0.00955069
0.31	0.013129	0.00915634
0.311	0.011904	0.0101136
0.312	0.012004	0.0103981
0.312	0.012459	0.00941981
0.313	0.011971	0.00896945
0.314	0.011976	0.00841778
0.315	0.011693	0.0085532
0.316	0.011435	0.00806135
0.317	0.010736	0.00578798
0.317	0.010919	0.00577307
0.318	0.010771	0.00583777
0.319	0.010898	0.00561675
0.32	0.010225	0.00627838
0.321	0.010444	0.00705705
0.322	0.009399	0.00585683
0.322	0.009356	0.00577393
0.323	0.009627	0.00460798
0.324	0.010571	0.0045913
0.325	0.009802	0.00371975
0.326	0.010474	0.00412101
0.327	0.010677	0.00526546
0.327	0.010556	0.0031189
0.328	0.009601	0.00297242
0.329	0.008453	0.0025445
0.33	0.007738	0.00279131
0.331	0.007559	0.00385851
0.332	0.006575	0.00536327
0.332	0.004776	0.00401998
0.333	0.0049	0.00413777
0.334	0.004386	0.00557167
0.335	0.004204	0.00569124
0.336	0.003657	0.0056365
0.337	0.005375	0.00621636
0.337	0.003927	0.00708532
0.338	0.004278	0.00685802
0.339	0.004294	0.00716457
0.34	0.004513	0.00623414
0.341	0.00529	0.00592903
0.342	0.005752	0.00527751
0.342	0.006477	0.00440603
0.343	0.007159	0.00263605
0.344	0.007116	0.00211929
0.345	0.007294	0.000892429
0.346	0.006444	0.00140808
0.347	0.006083	0.000823169
0.347	0.005387	0.00135545
0.348	0.005465	0.00129874
0.349	0.005581	0.00235601
0.35	0.005451	0.00212226
0.351	0.004938	0.00198399
0.352	0.005211	0.00250623
0.352	0.005668	0.00253289
0.353	0.005547	0.0016526
0.354	0.005182	0.00184551
0.355	0.004526	0.00146476
0.356	0.00467	0.0010288
0.357	0.005623	-0.000699215
0.357	0.006316	-0.0012069
0.358	0.007123	0.000104628
0.359	0.007124	0.000490072
0.36	0.006161	0.000105943
0.361	0.006468	0.000392994
0.362	0.006733	0.00107081
0.362	0.005743	0.00185185
0.363	0.006293	0.00305912
0.364	0.006348	0.00368777
0.365	0.006221	0.00479833
0.366	0.006065	0.005656
0.367	0.006807	0.00567315
0.367	0.007023	0.00567401
0.368	0.00707	0.00485689
0.369	0.006138	0.00529167
0.37	0.005633	0.00427517
0.371	0.0057	0.00341076
0.372	0.005225	0.00253066
0.372	0.005819	0.00124448
0.373	0.005675	0.00120009
0.374	0.00544	0.00163862
0.375	0.005448	0.00191696
0.376	0.006177	0.00119
0.377	0.006379	0.00218042
0.377	0.007254	0.00203918
0.378	0.006515	0.00180181
0.379	0.006511	0.00104411
0.38	0.005246	0.000684983
0.381	0.004459	0.00082911
0.382	0.004847	0.00237043
0.382	0.004517	0.00313622
0.383	0.004269	0.0029589
0.384	0.003309	0.00323756
0.385	0.001767	0.00544244
0.386	0.000788	0.00658672
0.387	0.000835	0.00787197
0.387	0.001366	0.00774828
0.388	0.000789	0.00871532
0.389	0.00147	0.00897995
0.39	0.001658	0.00913119
0.391	0.001256	0.00850302
0.392	0.001184	0.00855526
0.392	0.001444	0.00950494
0.393	0.001736	0.0101058
0.394	0.001578	0.0096314
0.395	0.001563	0.00973857
0.396	0.001298	0.0107194
0.397	0.001827	0.0114595
0.397	0.002335	0.0121812
0.398	0.001895	0.0141654
0.399	0.000827	0.015175
0.4	0.000251	0.0166018
0.401	-0.00051	0.0171656
0.401	-0.00027	0.0176862
0.402	-0.00049	0.0177395
0.403	-0.00037	0.0172295
0.404	0.000561	0.0158146
0.405	0.000354	0.0150175
0.406	0.000578	0.0141333
0.406	0.000291	0.0135729
0.407	-0.00067	0.0120822
0.408	-0.00138	0.0117186
0.409	-0.00165	0.010594
0.41	-0.00132	0.010274
0.411	0.000432	0.0101876
0.411	0.002245	0.0105666
0.412	0.002391	0.0115707
0.413	0.003459	0.0113859
0.414	0.002979	0.0117311
0.415	0.002893	0.0114593
0.416	0.003256	0.0122964
0.416	0.002982	0.0122231
0.417	0.00193	0.0120566
0.418	0.002054	0.0116328
0.419	0.002187	0.0117331
0.42	0.001603	0.0115074
0.421	0.001757	0.0112781
0.421	0.002482	0.0108127
0.422	0.002817	0.0102701
0.423	0.003142	0.00935656
0.424	0.002376	0.00845653
0.425	0.002317	0.00823313
0.426	0.00307	0.00769161
0.426	0.00417	0.00641688
0.427	0.005578	0.00609904
0.428	0.005709	0.00549303
0.429	0.006074	0.00531116
0.43	0.005722	0.00552495
0.431	0.005436	0.00512116
0.431	0.004881	0.00491138
0.432	0.005117	0.00457318
0.433	0.004133	0.00426468
0.434	0.003277	0.00398873
0.435	0.003082	0.0033379
0.436	0.003653	0.00267058
0.436	0.003188	0.00202894
0.437	0.00286	0.000628478
0.438	0.0029	0.000109436
0.439	0.002583	-0.000748483
0.44	0.003072	-0.0020209
0.441	0.003495	-0.00317977
0.441	0.003574	-0.00448943
0.442	0.003576	-0.00613476
0.443	0.003478	-0.00720172
0.444	0.003618	-0.00681133
0.445	0.00357	-0.00660867
0.446	0.003132	-0.00650231
0.446	0.003279	-0.00646839
0.447	0.003229	-0.00578447
0.448	0.003435	-0.0060216
0.449	0.003583	-0.00615421
0.45	0.002954	-0.00544083
0.451	0.002309	-0.00457089
0.451	0.002084	-0.00448944
0.452	0.00122	-0.00474991
0.453	-0.00124	-0.00483858
0.454	-0.00239	-0.00507677
0.455	-0.00281	-0.00546968
0.456	-0.00275	-0.00566267
0.456	-0.00268	-0.00559526
0.457	-0.0032	-0.0065216
0.458	-0.00338	-0.00707934
0.459	-0.00286	-0.00753268
0.46	-0.0036	-0.00835825
0.461	-0.00506	-0.00849289
0.461	-0.00561	-0.00789185
0.462	-0.00587	-0.00822639
0.463	-0.00627	-0.00844124
0.464	-0.006	-0.00830461
0.465	-0.00588	-0.00768753
0.466	-0.00507	-0.00665657
0.466	-0.00524	-0.00632157
0.467	-0.00632	-0.00582105
0.468	-0.00724	-0.00586511
0.469	-0.00811	-0.00695028
0.47	-0.00789	-0.00708651
0.471	-0.00771	-0.00732079
0.471	-0.0083	-0.00797685
0.472	-0.00895	-0.00755822
0.473	-0.00873	-0.00706209
0.474	-0.00801	-0.0068321
0.475	-0.0063	-0.00576516
0.476	-0.00516	-0.00499697
0.476	-0.00541	-0.00466319
0.477	-0.00594	-0.00436105
0.478	-0.00555	-0.00346196
0.479	-0.00579	-0.00236911
0.48	-0.00653	-0.00244636
0.481	-0.00657	-0.00184498
0.481	-0.00627	-0.000888339
0.482	-0.00594	-0.000462331
0.483	-0.00631	0.000261666
0.484	-0.00672	0.00123088
0.485	-0.00707	0.0020932
0.486	-0.00645	0.00171357
0.486	-0.00704	0.000880375
0.487	-0.00715	0.000723578
0.488	-0.00737	0.000795441
0.489	-0.00683	0.000469897
0.49	-0.00659	0.000782349
0.491	-0.00628	0.00155878
0.491	-0.00549	0.00133698
0.492	-0.00546	0.00145403
0.493	-0.00547	0.00184614
0.494	-0.00507	0.00173315
0.495	-0.00414	0.00245095
0.496	-0.00298	0.00320169
0.496	-0.00252	0.00364518
0.497	-0.00232	0.00432224
0.498	-0.00237	0.00465965
0.499	-0.00196	0.00477226
0.5	-0.00153	0.00491119
0.501	-0.00157	0.00497922
0.501	-0.00089	0.00474217
0.502	-3.4e-05	0.00462898
0.503	0.000383	0.00419306
0.504	0.000945	0.00412438
0.505	0.001479	0.00412909
0.506	0.002575	0.00396718
0.506	0.002734	0.00376357
0.507	0.001807	0.0031387
0.508	0.002206	0.00303351
0.509	0.002618	0.00321572
0.51	0.003052	0.00343992
0.51	0.004277	0.00346809
0.511	0.005033	0.00342473
0.512	0.005518	0.00452573
0.513	0.006816	0.00529752
0.514	0.008151	0.00486445
0.515	0.008587	0.00468836
0.515	0.008325	0.00486103
0.516	0.007683	0.00447948
0.517	0.007883	0.00366703
0.518	0.008486	0.00352481
0.519	0.00866	0.00395591
0.52	0.009405	0.00428451
0.52	0.010994	0.00448962
0.521	0.012144	0.00491316
0.522	0.012747	0.00548434
0.523	0.012838	0.00658401
0.524	0.013085	0.00706629
0.525	0.01334	0.00735838
0.525	0.01425	0.0078558
0.526	0.015526	0.00803037
0.527	0.015866	0.00846829
0.528	0.016406	0.00920743
0.529	0.016702	0.00968606
0.53	0.016754	0.0103101
0.53	0.016574	0.0108872
0.531	0.016365	0.0108887
0.532	0.01707	0.0111375
0.533	0.01794	0.0114378
0.534	0.018448	0.011677
0.535	0.018125	0.0114208
0.535	0.017577	0.0116708
0.536	0.018204	0.0110807
0.537	0.01836	0.0105416
0.538	0.018214	0.0110168
0.539	0.018416	0.0107659
0.54	0.019066	0.0103774
0.54	0.019484	0.0104638
0.541	0.01897	0.0108442
0.542	0.018454	0.0112616
0.543	0.018175	0.0125001
0.544	0.018456	0.0134787
0.545	0.017692	0.0138791
0.545	0.017105	0.0145589
0.546	0.016856	0.01574
0.547	0.015864	0.0167222
0.548	0.016108	0.01702
0.549	0.016247	0.0173561
0.55	0.015543	0.0175761
0.55	0.015878	0.0181939
0.551	0.015584	0.018797
0.552	0.014436	0.0190315
0.553	0.012477	0.0195273
0.554	0.010633	0.0194282
0.555	0.009796	0.0196255
0.555	0.008817	0.0205202
0.556	0.007563	0.0203538
0.557	0.005914	0.0195447
0.558	0.004407	0.0187402
0.559	0.003113	0.0179765
0.56	0.00183	0.0179101
0.56	0.001454	0.0181713
0.561	0.000451	0.0174635
0.562	-0.00149	0.0161963
0.563	-0.00297	0.0154597
0.564	-0.00457	0.0145404
0.565	-0.00634	0.013109
0.565	-0.00758	0.0124752
0.566	-0.00819	0.0114862
0.567	-0.00852	0.0107054
0.568	-0.00956	0.0107809
0.569	-0.01021	0.0103341
0.57	-0.01121	0.00928604
0.57	-0.01265	0.0086493
0.571	-0.01308	0.00824895
0.572	-0.01337	0.0080113
0.573	-0.0139	0.00775624
0.574	-0.01501	0.00759741
0.575	-0.01682	0.00765507
0.575	-0.0176	0.00720422
0.576	-0.01745	0.00696772
0.577	-0.01713	0.00719814
0.578	-0.0174	0.00748991
0.579	-0.01778	0.00769682
0.58	-0.01728	0.00795786
0.58	-0.0169	0.00866978
0.581	-0.01753	0.00861824
0.582	-0.01799	0.00827899
0.583	-0.01769	0.00800512
0.584	-0.01655	0.00679213
0.585	-0.01592	0.00572432
0.585	-0.01599	0.00497746
0.586	-0.01466	0.00501283
0.587	-0.01411	0.00453864
0.588	-0.0148	0.00351737
0.589	-0.01507	0.00240012
0.59	-0.01529	0.00152576
0.59	-0.01558	0.000709273
0.591	-0.01585	0.00058019
0.592	-0.01563	-0.000553401
0.593	-0.01475	-0.00148645
0.594	-0.01389	-0.00153899
0.595	-0.01239	-0.00267556
0.595	-0.01079	-0.00444962
0.596	-0.01019	-0.00510705
0.597	-0.00971	-0.00594848
0.598	-0.00944	-0.00476635
0.599	-0.00829	-0.0040645
0.6	-0.00701	-0.00370467
0.6	-0.00628	-0.00313787
0.601	-0.00573	-0.00358399
0.602	-0.00598	-0.00408336
0.603	-0.00632	-0.00421637
0.604	-0.00591	-0.00358186
0.605	-0.00578	-0.0030268
0.605	-0.0056	-0.003239
0.606	-0.00485	-0.00342592
0.607	-0.00441	-0.00412494
0.608	-0.00453	-0.00420975
0.609	-0.00446	-0.00434422
0.61	-0.00425	-0.00548728
0.61	-0.0044	-0.00586918
0.611	-0.00489	-0.00565813
0.612	-0.00345	-0.00479507
0.613	-0.00279	-0.00465608
0.614	-0.00267	-0.00532876
0.615	-0.00266	-0.00573607
0.615	-0.00255	-0.00617457
0.616	-0.00272	-0.00664626
0.617	-0.00231	-0.00653532
0.618	-0.00265	-0.00615971
0.619	-0.00333	-0.00615009
0.62	-0.00363	-0.00672116
0.62	-0.00404	-0.00711236
0.621	-0.00499	-0.00740926
0.622	-0.00634	-0.00738035
0.623	-0.00702	-0.0078602
0.624	-0.00688	-0.00829365
0.624	-0.00696	-0.00804955
0.625	-0.00739	-0.00731339
0.626	-0.00816	-0.00706839
0.627	-0.00809	-0.00789513
0.628	-0.00892	-0.00862665
0.629	-0.00979	-0.00855225
0.629	-0.00982	-0.0085239
0.63	-0.01019	-0.00864216
0.631	-0.01089	-0.00852858
0.632	-0.01169	-0.00833127
0.633	-0.0118	-0.00892965
0.634	-0.01268	-0.00840724
0.634	-0.01336	-0.00856624
0.635	-0.01311	-0.00902584
0.636	-0.01359	-0.00845275
0.637	-0.01502	-0.00797602
0.638	-0.01583	-0.00829415
0.639	-0.01591	-0.00806764
0.639	-0.01568	-0.00992509
0.64	-0.01619	-0.0101864
0.641	-0.01755	-0.0107376
0.642	-0.01849	-0.0113239
0.643	-0.01925	-0.011009
0.644	-0.0195	-0.011455
0.644	-0.01926	-0.0118009
0.645	-0.02009	-0.0118672
0.646	-0.02077	-0.0119428
0.647	-0.0201	-0.0118322
0.648	-0.01962	-0.0110871
0.649	-0.01979	-0.0100019
0.649	-0.01963	-0.00965648
0.65	-0.01972	-0.00956286
0.651	-0.02041	-0.00946598
0.652	-0.02065	-0.00901701
0.653	-0.01992	-0.00834331
0.654	-0.0202	-0.00842646
0.654	-0.02056	-0.00955105
0.655	-0.02056	-0.00968717
0.656	-0.02116	-0.0101645
0.657	-0.02175	-0.0103027
0.658	-0.02143	-0.0111413
0.659	-0.02138	-0.0118788
0.659	-0.02107	-0.0121629
0.66	-0.02022	-0.0125461
0.661	-0.021	-0.0121956
0.662	-0.02045	-0.012633
0.663	-0.02021	-0.014069
0.664	-0.02051	-0.0146201
0.664	-0.0213	-0.0141546
0.665	-0.02154	-0.0140469
0.666	-0.02266	-0.014079
0.667	-0.02352	-0.0140083
0.668	-0.02499	-0.0143109
0.669	-0.02605	-0.0144726
0.669	-0.02689	-0.014221
0.67	-0.02719	-0.0143667
0.671	-0.02702	-0.0143665
0.672	-0.02766	-0.014002
0.673	-0.0277	-0.0135272
0.674	-0.02753	-0.0133849
0.674	-0.02769	-0.0131231
0.675	-0.02675	-0.0132537
0.676	-0.02635	-0.0137989
0.677	-0.02718	-0.013283
0.678	-0.02779	-0.0130891
0.679	-0.0273	-0.0131756
0.679	-0.02619	-0.0140674
0.68	-0.02645	-0.0147512
0.681	-0.02669	-0.0140466
0.682	-0.02646	-0.0127909
0.683	-0.02561	-0.012305
0.684	-0.02523	-0.0116347
0.684	-0.02479	-0.0107787
0.685	-0.02442	-0.00909089
0.686	-0.02472	-0.00893273
0.687	-0.02417	-0.00860856
0.688	-0.02317	-0.00797356
0.689	-0.02352	-0.00876188
0.689	-0.02446	-0.00882897
0.69	-0.0251	-0.00943385
0.691	-0.02557	-0.00875751
0.692	-0.02583	-0.00895183
0.693	-0.02514	-0.00730008
0.694	-0.02417	-0.00725694
0.694	-0.02507	-0.00702215
0.695	-0.02477	-0.0071034
0.696	-0.02414	-0.00647381
0.697	-0.02376	-0.00635882
0.698	-0.02314	-0.00496643
0.699	-0.02198	-0.0043117
0.699	-0.02165	-0.00254547
0.7	-0.02172	-0.00200547
0.701	-0.02223	-0.00227911
0.702	-0.02221	-0.0030121
0.703	-0.02218	-0.00303379
0.704	-0.02248	-0.00367481
0.704	-0.02278	-0.00283794
0.705	-0.02166	-0.00368196
0.706	-0.02042	-0.00414033
0.707	-0.02018	-0.00270692
0.708	-0.02012	-0.00280426
0.709	-0.01967	-0.00266464
0.709	-0.01824	-0.0037711
0.71	-0.01733	-0.00314345
0.711	-0.01667	-0.00345937
0.712	-0.01544	-0.00337843
0.713	-0.01425	-0.0037307
0.714	-0.01282	-0.0035052
0.714	-0.0113	-0.00347614
0.715	-0.01044	-0.0036055
0.716	-0.00938	-0.00333474
0.717	-0.00898	-0.00397653
0.718	-0.00902	-0.00154421
0.719	-0.00945	-0.00168669
0.719	-0.00868	-0.00222384
0.72	-0.0078	-0.00212973
0.721	-0.00831	-0.00203262
0.722	-0.00787	-0.00197126
0.723	-0.00792	-0.0016016
0.724	-0.00684	-0.00321237
0.724	-0.00619	-0.00290997
0.725	-0.00506	-0.00302319
0.726	-0.00447	-0.00398865
0.727	-0.00394	-0.00648067
0.728	-0.00224	-0.00575549
0.729	-0.00137	-0.00651882
0.729	-0.00079	-0.00676309
0.73	7.86e-05	-0.00583928
0.731	0.000514	-0.00655547
0.732	0.001147	-0.00797921
0.733	0.001716	-0.00817188
0.734	0.001495	-0.00813951
0.734	0.00136	-0.0097229
0.735	0.001316	-0.0106689
0.736	0.003012	-0.0114598
0.737	0.001912	-0.0120074
0.738	0.000919	-0.0123628
0.738	0.00015	-0.0121593
0.739	-0.0005	-0.0127592
0.74	-0.0005	-0.0136603
0.741	-0.00042	-0.0139851
0.742	-0.00087	-0.0139384
0.743	-0.00096	-0.013754
0.743	-0.00178	-0.0134773
0.744	-0.00116	-0.0143136
0.745	-0.00055	-0.0134811
0.746	0.000233	-0.0135779
0.747	0.000115	-0.0130041
0.748	-0.00036	-0.0126863
0.748	8.8e-05	-0.0137951
0.749	0.000351	-0.0136205
0.75	0.000456	-0.0132131
0.751	-9.77e-05	-0.0126954
0.752	-0.00078	-0.0122272
0.753	3.82e-05	-0.0119919
0.753	-0.00042	-0.0120233
0.754	-0.00116	-0.0111428
0.755	-0.00161	-0.0102618
0.756	-0.00362	-0.0105219
0.757	-0.00459	-0.0098154
0.758	-0.00534	-0.0105974
0.758	-0.00629	-0.0103353
0.759	-0.00729	-0.0111584
0.76	-0.00722	-0.0113648
0.761	-0.00761	-0.0107442
0.762	-0.0085	-0.0117347
0.763	-0.00867	-0.0114791
0.763	-0.00936	-0.0111527
0.764	-0.0097	-0.0121476
0.765	-0.01029	-0.0125296
0.766	-0.01191	-0.0112939
0.767	-0.01238	-0.011413
0.768	-0.01352	-0.0107352
0.768	-0.01362	-0.00971573
0.769	-0.01567	-0.0105604
0.77	-0.016	-0.00967134
0.771	-0.01589	-0.00996885
0.772	-0.01625	-0.0109546
0.773	-0.0164	-0.0114528
0.773	-0.01616	-0.0105426
0.774	-0.01639	-0.0114965
0.775	-0.01555	-0.0119427
0.776	-0.01606	-0.0115097
0.777	-0.01581	-0.0109456
0.778	-0.01778	-0.0106854
0.778	-0.01714	-0.0113849
0.779	-0.01568	-0.0113864
0.78	-0.0152	-0.0109412
0.781	-0.01432	-0.0110507
0.782	-0.01453	-0.0109034
0.783	-0.01446	-0.0116012
0.783	-0.01345	-0.0122069
0.784	-0.01273	-0.0122888
0.785	-0.01204	-0.0125275
0.786	-0.01285	-0.0121528
0.787	-0.01296	-0.0125676
0.788	-0.01415	-0.0121796
0.788	-0.01498	-0.0130657
0.789	-0.01497	-0.0130481
0.79	-0.01608	-0.0134419
0.791	-0.01642	-0.0139594
0.792	-0.01527	-0.0141416
0.793	-0.01463	-0.0131036
0.793	-0.01397	-0.0128655
0.794	-0.0144	-0.0137555
0.795	-0.01413	-0.0148645
0.796	-0.01495	-0.0158372
0.797	-0.01513	-0.0166094
0.798	-0.01468	-0.0163747
0.798	-0.01413	-0.0167592
0.799	-0.01297	-0.0156663
0.8	-0.01213	-0.0154416
0.801	-0.01161	-0.0159159
0.802	-0.0116	-0.0148428
0.803	-0.01176	-0.0152383
0.803	-0.01146	-0.0138647
0.804	-0.01219	-0.0127948
0.805	-0.01122	-0.0119801
0.806	-0.01146	-0.0107447
0.807	-0.0107	-0.0100248
0.808	-0.01021	-0.0117305
0.808	-0.01016	-0.0125212
0.809	-0.00953	-0.0131565
0.81	-0.00895	-0.0132746
0.811	-0.00756	-0.0127714
0.812	-0.00672	-0.013437
0.813	-0.00726	-0.0132835
0.813	-0.00771	-0.0123404
0.814	-0.00738	-0.0107197
0.815	-0.00821	-0.0100783
0.816	-0.0093	-0.00890289
0.817	-0.01039	-0.00880696
0.818	-0.01073	-0.00961845
0.818	-0.01172	-0.00992632
0.819	-0.01186	-0.00962976
0.82	-0.01205	-0.00912665
0.821	-0.01384	-0.00837054
0.822	-0.01413	-0.0078274
0.823	-0.01404	-0.00782878
0.823	-0.01462	-0.00768053
0.824	-0.01506	-0.00691035
0.825	-0.01563	-0.00618937
0.826	-0.01575	-0.00595057
0.827	-0.01666	-0.0061295
0.828	-0.01572	-0.00469635
0.828	-0.01466	-0.00388592
0.829	-0.01397	-0.00384146
0.83	-0.0139	-0.00253629
0.831	-0.01424	-0.0015228
0.832	-0.01392	-0.000495161
0.833	-0.01369	-0.000456579
0.833	-0.014	-0.00123731
0.834	-0.01445	-0.00124312
0.835	-0.01588	-0.000935898
0.836	-0.01674	0.00102144
0.837	-0.01806	0.00254381
0.838	-0.01777	0.00328701
0.838	-0.01887	0.00358664
0.839	-0.01854	0.00395322
0.84	-0.01767	0.00471576
0.841	-0.01858	0.00402656
0.842	-0.01999	0.00350205
0.843	-0.01973	0.00389402
0.843	-0.0194	0.00233105
0.844	-0.01857	0.00204516
0.845	-0.01777	0.00205427
0.846	-0.01737	0.0011017
0.847	-0.01819	0.000267615
0.848	-0.01824	-0.000668924
0.848	-0.02024	-0.00124142
0.849	-0.0197	-0.000729402
0.85	-0.01923	-0.000580032
0.851	-0.01955	-0.000927497
0.852	-0.01957	-0.000729195
0.852	-0.02022	-0.000395733
0.853	-0.02096	-0.000198693
0.854	-0.02131	-0.000429092
0.855	-0.02054	-0.000572137
0.856	-0.02118	-0.00105264
0.857	-0.02093	-0.000830263
0.857	-0.02077	-0.00116137
0.858	-0.02032	-0.000707376
0.859	-0.02084	0.000700615
0.86	-0.02051	0.00101366
0.861	-0.02055	0.000387666
0.862	-0.0207	0.000581169
0.862	-0.02109	-0.000166978
0.863	-0.02143	-0.0015754
0.864	-0.02166	-0.00253124
0.865	-0.02224	-0.00285073
0.866	-0.02289	-0.00399441
0.867	-0.02436	-0.00460415
0.867	-0.02493	-0.00455884
0.868	-0.02607	-0.00407801
0.869	-0.02686	-0.00469805
0.87	-0.02858	-0.00519794
0.871	-0.02992	-0.00606174
0.872	-0.02997	-0.00647787
0.872	-0.02887	-0.00813925
0.873	-0.02959	-0.01012
0.874	-0.02965	-0.0110104
0.875	-0.02959	-0.0111798
0.876	-0.03002	-0.0113149
0.877	-0.02872	-0.0123535
0.877	-0.02773	-0.0141556
0.878	-0.02732	-0.0153017
0.879	-0.02679	-0.0167046
0.88	-0.02586	-0.0178374
0.881	-0.02456	-0.0189593
0.882	-0.02477	-0.0199543
0.882	-0.02516	-0.0202198
0.883	-0.02455	-0.0193046
0.884	-0.02428	-0.0192177
0.885	-0.02481	-0.0186254
0.886	-0.0248	-0.0181652
0.887	-0.02611	-0.0187408
0.887	-0.02692	-0.0188028
0.888	-0.02649	-0.0188112
0.889	-0.02599	-0.0183196
0.89	-0.02572	-0.0182779
0.891	-0.02619	-0.0185732
0.892	-0.02634	-0.0190626
0.892	-0.02636	-0.0197531
0.893	-0.02628	-0.0212508
0.894	-0.02774	-0.0218658
0.895	-0.02779	-0.0213259
0.896	-0.02721	-0.0212628
0.897	-0.02755	-0.0220528
0.897	-0.0272	-0.0229801
0.898	-0.02784	-0.0236156
0.899	-0.02737	-0.0242962
0.9	-0.02761	-0.0256183
0.901	-0.02722	-0.0266426
0.902	-0.028	-0.0268519
0.902	-0.02813	-0.0269778
0.903	-0.02849	-0.0274888
0.904	-0.02755	-0.0274654
0.905	-0.02859	-0.0270724
0.906	-0.02945	-0.0258267
0.907	-0.02988	-0.0243068
0.907	-0.02986	-0.0229023
0.908	-0.02859	-0.0225522
0.909	-0.02851	-0.0228214
0.91	-0.02746	-0.0223763
0.911	-0.02712	-0.02203
0.912	-0.02716	-0.021752
0.912	-0.02661	-0.0212534
0.913	-0.02701	-0.0199158
0.914	-0.02902	-0.0179897
0.915	-0.02857	-0.0159503
0.916	-0.02958	-0.0143567
0.917	-0.02983	-0.0132646
0.917	-0.02938	-0.0133702
0.918	-0.02943	-0.01326
0.919	-0.03023	-0.0122673
0.92	-0.02997	-0.011114
0.921	-0.03033	-0.00966515
0.922	-0.0308	-0.00890181
0.922	-0.03199	-0.00855448
0.923	-0.0329	-0.00847286
0.924	-0.0324	-0.00789924
0.925	-0.03232	-0.00774068
0.926	-0.03278	-0.00823561
0.927	-0.03381	-0.00938532
0.927	-0.03517	-0.0100493
0.928	-0.03551	-0.00982616
0.929	-0.03455	-0.00992849
0.93	-0.03482	-0.0105405
0.931	-0.03518	-0.010794
0.932	-0.03493	-0.0105756
0.932	-0.03545	-0.0107562
0.933	-0.03586	-0.00975345
0.934	-0.03594	-0.008216
0.935	-0.03601	-0.00727946
0.936	-0.03536	-0.00674121
0.937	-0.03454	-0.00716256
0.937	-0.03515	-0.00836691
0.938	-0.03516	-0.00836775
0.939	-0.03598	-0.00781593
0.94	-0.03607	-0.00762714
0.941	-0.03616	-0.0074851
0.942	-0.03625	-0.00681795
0.942	-0.03633	-0.00710652
0.943	-0.03599	-0.00668013
0.944	-0.03535	-0.00563416
0.945	-0.03465	-0.00513714
0.946	-0.03466	-0.00509947
0.947	-0.03361	-0.00465657
0.947	-0.03338	-0.00508793
0.948	-0.03242	-0.00530103
0.949	-0.03268	-0.00550655
0.95	-0.03318	-0.00533258
0.951	-0.03336	-0.00539916
0.952	-0.03314	-0.00624758
0.952	-0.0336	-0.00757275
0.953	-0.03358	-0.00884127
0.954	-0.03343	-0.009789
0.955	-0.03268	-0.011284
0.956	-0.0322	-0.0127722
0.957	-0.03152	-0.013531
0.957	-0.02967	-0.0140582
0.958	-0.0292	-0.0148796
0.959	-0.02962	-0.0153416
0.96	-0.03004	-0.0148542
0.961	-0.02995	-0.0148226
0.961	-0.0298	-0.0153319
0.962	-0.02984	-0.0168264
0.963	-0.02961	-0.0176893
0.964	-0.02959	-0.0179042
0.965	-0.03007	-0.0183433
0.966	-0.02971	-0.0187552
0.966	-0.03028	-0.0193665
0.967	-0.03041	-0.0196425
0.968	-0.03022	-0.0193564
0.969	-0.03005	-0.0186289
0.97	-0.03008	-0.0183483
0.971	-0.03043	-0.0175183
0.971	-0.03043	-0.0162042
0.972	-0.03065	-0.0157014
0.973	-0.03051	-0.015766
0.974	-0.02986	-0.0155402
0.975	-0.03062	-0.0154053
0.976	-0.03021	-0.0160913
0.976	-0.03102	-0.0158993
0.977	-0.03196	-0.0156848
0.978	-0.03306	-0.0158619
0.979	-0.03343	-0.0157458
0.98	-0.034	-0.0158226
0.981	-0.03367	-0.0158724
0.981	-0.03306	-0.0156293
0.982	-0.03268	-0.0149857
0.983	-0.03206	-0.0144239
0.984	-0.03188	-0.0137915
0.985	-0.03143	-0.0133488
0.986	-0.03123	-0.0135073
0.986	-0.03092	-0.0137681
0.987	-0.03099	-0.0144013
0.988	-0.03074	-0.014483
0.989	-0.03007	-0.0145393
0.99	-0.0301	-0.0153892
0.991	-0.02929	-0.0168212
0.991	-0.02894	-0.0175472
0.992	-0.02905	-0.0168842
0.993	-0.02871	-0.0156814
0.994	-0.0281	-0.0139965
0.995	-0.02838	-0.0123077
0.996	-0.02863	-0.0110801
0.996	-0.02901	-0.0109049
0.997	-0.02845	-0.0109838
0.998	-0.02873	-0.0106892
0.999	-0.03004	-0.0104891
1	-0.03103	-0.00975543
1.001	-0.03043	-0.00945871
1.001	-0.0302	-0.0100792
1.002	-0.0306	-0.00955599
1.003	-0.03032	-0.00917885
1.004	-0.03011	-0.00799272
1.005	-0.03009	-0.00679689
1.006	-0.02994	-0.00621823
1.006	-0.02899	-0.00537307
1.007	-0.02961	-0.00519423
1.008	-0.02994	-0.00493911
1.009	-0.02969	-0.0036834
1.01	-0.02864	-0.00243808
1.011	-0.02794	-0.00193665
1.011	-0.02819	-0.00119467
1.012	-0.02908	-0.00113707
1.013	-0.02987	-0.00132453
1.014	-0.02992	-0.0018883
1.015	-0.03006	-0.00256005
1.016	-0.02951	-0.00305193
1.016	-0.0294	-0.00347897
1.017	-0.02939	-0.00307939
1.018	-0.02919	-0.00273452
1.019	-0.02791	-0.00323025
1.02	-0.02809	-0.0032355
1.021	-0.02802	-0.00195906
1.021	-0.02884	-0.000728291
1.022	-0.02978	5.86e-05
1.023	-0.03003	0.000423716
1.024	-0.02972	0.000561559
1.025	-0.02976	0.00135404
1.026	-0.02897	0.00152616
1.026	-0.02869	0.000937562
1.027	-0.02952	0.000288664
1.028	-0.0305	0.000742645
1.029	-0.03126	0.00134846
1.03	-0.03205	0.00157829
1.031	-0.03212	0.001406
1.031	-0.03154	0.0016846
1.032	-0.03195	0.00259852
1.033	-0.03164	0.00373307
1.034	-0.0316	0.00382097
1.035	-0.03213	0.00334541
1.036	-0.03283	0.00254905
1.036	-0.03331	0.00101371
1.037	-0.03284	-0.000610479
1.038	-0.0324	-0.00136439
1.039	-0.03264	-0.00126722
1.04	-0.0328	-0.00187423
1.041	-0.03264	-0.00281652
1.041	-0.03224	-0.00344556
1.042	-0.03234	-0.00379045
1.043	-0.03278	-0.00321397
1.044	-0.03274	-0.00251796
1.045	-0.0329	-0.00230114
1.046	-0.03319	-0.00157703
1.046	-0.03338	-0.00119071
1.047	-0.03345	-0.00146325
1.048	-0.0334	-0.00233549
1.049	-0.03307	-0.00231921
1.05	-0.03262	-0.00236528
1.051	-0.03291	-0.0036502
1.051	-0.03338	-0.00454478
1.052	-0.03385	-0.00463655
1.053	-0.03338	-0.0051205
1.054	-0.03238	-0.00550829
1.055	-0.03184	-0.0059765
1.056	-0.0315	-0.00587739
1.056	-0.03093	-0.00563969
1.057	-0.03097	-0.00511557
1.058	-0.02982	-0.00492516
1.059	-0.0292	-0.00600304
1.06	-0.02961	-0.0065391
1.061	-0.03026	-0.00642838
1.061	-0.03045	-0.00664718
1.062	-0.02962	-0.00727428
1.063	-0.02811	-0.00786762
1.064	-0.02664	-0.00906939
1.065	-0.02495	-0.0103422
1.066	-0.02503	-0.0113982
1.066	-0.02547	-0.0129785
1.067	-0.02581	-0.013014
1.068	-0.026	-0.0127472
1.069	-0.02584	-0.0127913
1.07	-0.02617	-0.0133132
1.071	-0.0255	-0.0136341
1.071	-0.02504	-0.0138888
1.072	-0.02544	-0.0140344
1.073	-0.02583	-0.013526
1.074	-0.0257	-0.0144484
1.075	-0.02626	-0.0154234
1.075	-0.02595	-0.0162969
1.076	-0.02572	-0.0173142
1.077	-0.02562	-0.0169749
1.078	-0.02482	-0.0165322
1.079	-0.02512	-0.0156737
1.08	-0.02527	-0.0142491
1.08	-0.02476	-0.0142119
1.081	-0.02439	-0.0140811
1.082	-0.02426	-0.0136648
1.083	-0.02394	-0.0133844
1.084	-0.02433	-0.0131392
1.085	-0.02475	-0.0133092
1.085	-0.02489	-0.0142507
1.086	-0.02524	-0.014867
1.087	-0.02593	-0.0159326
1.088	-0.02625	-0.0173876
1.089	-0.02638	-0.0180681
1.09	-0.02713	-0.0171319
1.09	-0.02706	-0.0176365
1.091	-0.02595	-0.0187457
1.092	-0.02549	-0.0186771
1.093	-0.02592	-0.0188593
1.094	-0.02635	-0.0199454
1.095	-0.02644	-0.0206088
1.095	-0.02679	-0.0209969
1.096	-0.02721	-0.0213343
1.097	-0.02777	-0.021418
1.098	-0.02855	-0.0209398
1.099	-0.02898	-0.0204444
1.1	-0.02948	-0.0199558
1.1	-0.03049	-0.0188328
1.101	-0.0309	-0.018958
1.102	-0.03078	-0.0192731
1.103	-0.03058	-0.0192999
1.104	-0.03103	-0.0201163
1.105	-0.03186	-0.0198916
1.105	-0.03271	-0.0194754
1.106	-0.03424	-0.0194195
1.107	-0.03528	-0.0188093
1.108	-0.03555	-0.0187775
1.109	-0.03561	-0.019318
1.11	-0.03602	-0.0194895
1.11	-0.0362	-0.0188712
1.111	-0.03563	-0.0191863
1.112	-0.03539	-0.0195296
1.113	-0.03515	-0.0195752
1.114	-0.03502	-0.0189914
1.115	-0.0351	-0.0189947
1.115	-0.0347	-0.0180859
1.116	-0.03454	-0.0174019
1.117	-0.03484	-0.0172478
1.118	-0.03536	-0.0160432
1.119	-0.03568	-0.0165892
1.12	-0.03614	-0.0168979
1.12	-0.03575	-0.0169963
1.121	-0.03545	-0.0176951
1.122	-0.03647	-0.0164188
1.123	-0.0375	-0.0171074
1.124	-0.0379	-0.0179502
1.125	-0.03916	-0.018767
1.125	-0.03989	-0.0189463
1.126	-0.03958	-0.0189012
1.127	-0.03946	-0.0180123
1.128	-0.03885	-0.0170638
1.129	-0.0376	-0.0174584
1.13	-0.03734	-0.0178774
1.13	-0.03761	-0.0182303
1.131	-0.03716	-0.0193111
1.132	-0.0376	-0.0189293
1.133	-0.0383	-0.0184624
1.134	-0.0382	-0.0189621
1.135	-0.0379	-0.0189816
1.135	-0.0376	-0.0183544
1.136	-0.03762	-0.0190698
1.137	-0.03764	-0.0192569
1.138	-0.03716	-0.0192456
1.139	-0.03637	-0.017772
1.14	-0.03543	-0.0167188
1.14	-0.03464	-0.017634
1.141	-0.03442	-0.018345
1.142	-0.03417	-0.0193549
1.143	-0.03339	-0.0187564
1.144	-0.03255	-0.0184093
1.145	-0.03227	-0.0188333
1.145	-0.0325	-0.0181817
1.146	-0.03293	-0.0182059
1.147	-0.03292	-0.0183752
1.148	-0.03257	-0.0190535
1.149	-0.03243	-0.0196598
1.15	-0.03236	-0.0199354
1.15	-0.03296	-0.0205713
1.151	-0.0328	-0.0212421
1.152	-0.03226	-0.0215433
1.153	-0.03206	-0.0214282
1.154	-0.03138	-0.0213347
1.155	-0.03159	-0.0216559
1.155	-0.03218	-0.0225241
1.156	-0.03206	-0.0237954
1.157	-0.03198	-0.024489
1.158	-0.03224	-0.0246188
1.159	-0.03197	-0.0241345
1.16	-0.03137	-0.0245869
1.16	-0.03061	-0.0242493
1.161	-0.03004	-0.0229731
1.162	-0.02968	-0.0221198
1.163	-0.02905	-0.0217419
1.164	-0.02815	-0.0223365
1.165	-0.027	-0.0219979
1.165	-0.02662	-0.0201132
1.166	-0.02604	-0.0197738
1.167	-0.02503	-0.0197589
1.168	-0.02449	-0.0210134
1.169	-0.02413	-0.0220194
1.17	-0.02471	-0.02309
1.17	-0.02576	-0.0231415
1.171	-0.02635	-0.0224296
1.172	-0.02603	-0.02104
1.173	-0.02592	-0.0201953
1.174	-0.02645	-0.0200612
1.175	-0.02672	-0.019624
1.175	-0.02678	-0.0191344
1.176	-0.02661	-0.0196077
1.177	-0.02628	-0.0205099
1.178	-0.02559	-0.0193967
1.179	-0.025	-0.0190946
1.18	-0.02485	-0.0175609
1.18	-0.0247	-0.0191051
1.181	-0.02487	-0.0212536
1.182	-0.02562	-0.020043
1.183	-0.02613	-0.0195846
1.184	-0.0265	-0.0193124
1.185	-0.02675	-0.0189098
1.185	-0.02684	-0.0185687
1.186	-0.02686	-0.0188056
1.187	-0.02638	-0.019253
1.188	-0.02617	-0.019393
1.189	-0.0263	-0.0181917
1.189	-0.02569	-0.0163011
1.19	-0.02522	-0.0150466
1.191	-0.02464	-0.0146815
1.192	-0.02389	-0.0136555
1.193	-0.02391	-0.0126737
1.194	-0.02447	-0.0120462
1.194	-0.02425	-0.0116226
1.195	-0.02393	-0.0115725
1.196	-0.02419	-0.0100411
1.197	-0.02427	-0.0103982
1.198	-0.02439	-0.00980086
1.199	-0.02468	-0.00919402
1.199	-0.02475	-0.00918843
1.2	-0.02425	-0.00905195
1.201	-0.02349	-0.00925534
1.202	-0.02324	-0.0100402
1.203	-0.02358	-0.0106875
1.204	-0.02444	-0.0117416
1.204	-0.02584	-0.0132975
1.205	-0.02609	-0.0141368
1.206	-0.02652	-0.0136007
1.207	-0.02619	-0.0147903
1.208	-0.02547	-0.0142217
1.209	-0.02527	-0.0134979
1.209	-0.02466	-0.0116841
1.21	-0.024	-0.01134
1.211	-0.0231	-0.0120572
1.212	-0.02333	-0.0113618
1.213	-0.02326	-0.00939476
1.214	-0.02312	-0.0103508
1.214	-0.02281	-0.0099674
1.215	-0.0216	-0.0102629
1.216	-0.02069	-0.010139
1.217	-0.02009	-0.00925697
1.218	-0.01946	-0.00852648
1.219	-0.0192	-0.00854194
1.219	-0.01927	-0.00883645
1.22	-0.01967	-0.0090935
1.221	-0.01995	-0.009875
1.222	-0.02085	-0.00954545
1.223	-0.02157	-0.00890078
1.224	-0.02127	-0.00930246
1.224	-0.02099	-0.00913971
1.225	-0.02032	-0.00834772
1.226	-0.01927	-0.00836162
1.227	-0.01973	-0.00893134
1.228	-0.02013	-0.00853595
1.229	-0.01958	-0.00837303
1.229	-0.01919	-0.00797822
1.23	-0.01931	-0.00811656
1.231	-0.01951	-0.00883015
1.232	-0.01871	-0.00937657
1.233	-0.01767	-0.00888077
1.234	-0.01785	-0.00959073
1.234	-0.01774	-0.0101171
1.235	-0.01751	-0.0110457
1.236	-0.01741	-0.0108771
1.237	-0.0171	-0.0111973
1.238	-0.01625	-0.0120708
1.239	-0.01501	-0.0116538
1.239	-0.01437	-0.0112365
1.24	-0.01438	-0.0107286
1.241	-0.01401	-0.0110503
1.242	-0.0145	-0.0117066
1.243	-0.01564	-0.0117868
1.244	-0.0162	-0.0110696
1.244	-0.01623	-0.0113015
1.245	-0.01539	-0.0115271
1.246	-0.01424	-0.00981634
1.247	-0.01376	-0.0087791
1.248	-0.01421	-0.00845495
1.249	-0.01533	-0.00777612
1.249	-0.01524	-0.00784252
1.25	-0.01531	-0.00803251
1.251	-0.01534	-0.00937398
1.252	-0.01561	-0.00985226
1.253	-0.01597	-0.00980981
1.254	-0.01538	-0.00991653
1.254	-0.01459	-0.011153
1.255	-0.01413	-0.0108297
1.256	-0.01487	-0.0125052
1.257	-0.01563	-0.0123529
1.258	-0.0167	-0.0125933
1.259	-0.01765	-0.0133564
1.259	-0.01798	-0.0135245
1.26	-0.01791	-0.0138164
1.261	-0.0182	-0.0143875
1.262	-0.01809	-0.014208
1.263	-0.01763	-0.0138409
1.264	-0.01682	-0.0142175
1.264	-0.01663	-0.0140711
1.265	-0.01668	-0.0140667
1.266	-0.01701	-0.0143282
1.267	-0.01691	-0.0154907
1.268	-0.01776	-0.015732
1.269	-0.01763	-0.015721
1.269	-0.01701	-0.0148657
1.27	-0.01753	-0.0149424
1.271	-0.01765	-0.0148319
1.272	-0.01692	-0.0156329
1.273	-0.01668	-0.0160504
1.274	-0.01705	-0.0161942
1.274	-0.01841	-0.0159687
1.275	-0.01837	-0.0155449
1.276	-0.018	-0.0156291
1.277	-0.01757	-0.0152589
1.278	-0.01809	-0.0155316
1.279	-0.01965	-0.0150777
1.279	-0.02057	-0.0152293
1.28	-0.02148	-0.0163744
1.281	-0.02185	-0.0172095
1.282	-0.02218	-0.0182868
1.283	-0.02257	-0.0190086
1.284	-0.02195	-0.0199629
1.284	-0.02043	-0.0210504
1.285	-0.01938	-0.0207623
1.286	-0.01868	-0.0206122
1.287	-0.01862	-0.0210413
1.288	-0.01824	-0.0215704
1.289	-0.0176	-0.0221399
1.289	-0.01587	-0.0235147
1.29	-0.01453	-0.0247931
1.291	-0.01458	-0.0254768
1.292	-0.01429	-0.0261757
1.293	-0.01437	-0.0259395
1.294	-0.0149	-0.0259394
1.294	-0.01467	-0.0259494
1.295	-0.01417	-0.0270376
1.296	-0.01449	-0.0278803
1.297	-0.01447	-0.0278412
1.298	-0.01424	-0.0275552
1.298	-0.01427	-0.027611
1.299	-0.01368	-0.0280102
1.3	-0.013	-0.0282942
1.301	-0.01363	-0.0286521
1.302	-0.01446	-0.0279291
1.303	-0.01529	-0.0281622
1.303	-0.01592	-0.0290139
1.304	-0.01609	-0.0293372
1.305	-0.01649	-0.0293095
1.306	-0.01738	-0.0300496
1.307	-0.01768	-0.0305485
1.308	-0.01784	-0.0304024
1.308	-0.01906	-0.0306716
1.309	-0.01927	-0.0308402
1.31	-0.01906	-0.0312056
1.311	-0.01827	-0.0327399
1.312	-0.01801	-0.0325525
1.313	-0.01888	-0.0319057
1.313	-0.01882	-0.0323382
1.314	-0.01945	-0.0322261
1.315	-0.02055	-0.032387
1.316	-0.02068	-0.0329515
1.317	-0.02096	-0.0332015
1.318	-0.02144	-0.0327873
1.318	-0.02117	-0.0325177
1.319	-0.01998	-0.0319393
1.32	-0.01963	-0.0325335
1.321	-0.01912	-0.0337631
1.322	-0.01855	-0.0331746
1.323	-0.01895	-0.0333217
1.323	-0.01922	-0.0337765
1.324	-0.01935	-0.0329688
1.325	-0.01987	-0.0316102
1.326	-0.02077	-0.0307506
1.327	-0.0209	-0.0312373
1.328	-0.02153	-0.0311469
1.328	-0.02185	-0.0300772
1.329	-0.02332	-0.0295723
1.33	-0.02437	-0.0295946
1.331	-0.02537	-0.0290177
1.332	-0.02648	-0.0279746
1.333	-0.02742	-0.0275857
1.333	-0.02796	-0.0275505
1.334	-0.02845	-0.0269542
1.335	-0.02909	-0.0264825
1.336	-0.02973	-0.0260112
1.337	-0.03018	-0.0246608
1.338	-0.03049	-0.0229651
1.338	-0.0302	-0.0232204
1.339	-0.03095	-0.0228975
1.34	-0.03207	-0.0224316
1.341	-0.03319	-0.0224647
1.342	-0.03316	-0.0227944
1.343	-0.03264	-0.0222762
1.343	-0.03247	-0.0221665
1.344	-0.03245	-0.0208892
1.345	-0.03311	-0.0195369
1.346	-0.03317	-0.018967
1.347	-0.03294	-0.0190609
1.348	-0.03277	-0.0182251
1.348	-0.03325	-0.0173085
1.349	-0.0336	-0.0169431
1.35	-0.03398	-0.0166586
1.351	-0.03415	-0.0165652
1.352	-0.03407	-0.0168017
1.353	-0.03468	-0.0164875
1.353	-0.03513	-0.0164393
1.354	-0.03488	-0.0176778
1.355	-0.0349	-0.0180068
1.356	-0.03444	-0.0178199
1.357	-0.03436	-0.0176804
1.358	-0.03427	-0.0178946
1.358	-0.03441	-0.0175437
1.359	-0.03434	-0.017678
1.36	-0.035	-0.0179437
1.361	-0.03643	-0.0186233
1.362	-0.03541	-0.0182781
1.363	-0.03579	-0.0172951
1.363	-0.03556	-0.0171554
1.364	-0.03588	-0.0170944
1.365	-0.0352	-0.0164938
1.366	-0.03425	-0.0160098
1.367	-0.03302	-0.0166666
1.368	-0.03289	-0.0159615
1.368	-0.03334	-0.0151837
1.369	-0.03402	-0.015727
1.37	-0.03266	-0.0159756
1.371	-0.03265	-0.016836
1.372	-0.03269	-0.0165417
1.373	-0.03267	-0.016088
1.373	-0.03276	-0.0157339
1.374	-0.0322	-0.0149055
1.375	-0.03266	-0.0138574
1.376	-0.03432	-0.0140148
1.377	-0.03369	-0.0138797
1.378	-0.03305	-0.0138747
1.378	-0.0334	-0.0143822
1.379	-0.03285	-0.0157559
1.38	-0.03399	-0.0160064
1.381	-0.03488	-0.0156681
1.382	-0.03466	-0.0162999
1.383	-0.0343	-0.0162099
1.383	-0.03451	-0.015688
1.384	-0.03524	-0.0159995
1.385	-0.03527	-0.0160216
1.386	-0.0356	-0.0159797
1.387	-0.0338	-0.0162154
1.388	-0.03387	-0.0161184
1.388	-0.03383	-0.0152656
1.389	-0.03233	-0.0140987
1.39	-0.03179	-0.0135334
1.391	-0.03127	-0.0137407
1.392	-0.02942	-0.0141114
1.393	-0.02869	-0.0140564
1.393	-0.02978	-0.0132396
1.394	-0.03015	-0.0122771
1.395	-0.02954	-0.0127215
1.396	-0.02925	-0.0126569
1.397	-0.02983	-0.0116835
1.398	-0.02999	-0.0109661
1.398	-0.02978	-0.0111804
1.399	-0.02952	-0.011013
1.4	-0.0299	-0.0108028
1.401	-0.02916	-0.0106876
1.402	-0.02876	-0.0101735
1.403	-0.02858	-0.00947417
1.403	-0.02936	-0.00985284
1.404	-0.02984	-0.010024
1.405	-0.03005	-0.0100988
1.406	-0.03063	-0.00979659
1.407	-0.03106	-0.00916318
1.408	-0.03082	-0.00927258
1.408	-0.03172	-0.00919455
1.409	-0.03213	-0.00896948
1.41	-0.03294	-0.00912474
1.411	-0.032	-0.00898025
1.412	-0.0335	-0.0088583
1.412	-0.03345	-0.00810195
1.413	-0.03371	-0.00760137
1.414	-0.03466	-0.00758469
1.415	-0.03505	-0.00772526
1.416	-0.0358	-0.00849576
1.417	-0.0355	-0.00912272
1.417	-0.03392	-0.00955777
1.418	-0.03342	-0.0097113
1.419	-0.03435	-0.00948947
1.42	-0.03463	-0.00909371
1.421	-0.03502	-0.00893105
1.422	-0.03474	-0.00909029
1.422	-0.03277	-0.00949109
1.423	-0.03122	-0.00861574
1.424	-0.0307	-0.00800311
1.425	-0.0305	-0.00768705
1.426	-0.03036	-0.00696619
1.427	-0.03068	-0.00685505
1.427	-0.03117	-0.00729328
1.428	-0.03264	-0.00700478
1.429	-0.03282	-0.00634748
1.43	-0.03331	-0.00726121
1.431	-0.03355	-0.00925248
1.432	-0.03354	-0.0108641
1.432	-0.03266	-0.0118089
1.433	-0.03377	-0.012075
1.434	-0.03436	-0.0120362
1.435	-0.03452	-0.012364
1.436	-0.03528	-0.0129097
1.437	-0.03606	-0.0129657
1.437	-0.03624	-0.0126181
1.438	-0.03594	-0.0133642
1.439	-0.03665	-0.0141536
1.44	-0.03763	-0.0144806
1.441	-0.03787	-0.0141965
1.442	-0.03739	-0.014967
1.442	-0.03815	-0.0154855
1.443	-0.03749	-0.0158347
1.444	-0.03855	-0.016519
1.445	-0.03813	-0.0170968
1.446	-0.03763	-0.0171082
1.447	-0.03719	-0.0169702
1.447	-0.03585	-0.0164289
1.448	-0.03553	-0.0163892
1.449	-0.03574	-0.016046
1.45	-0.03613	-0.0155718
1.451	-0.03595	-0.0153775
1.452	-0.03555	-0.0154067
1.452	-0.03656	-0.014808
1.453	-0.03692	-0.0139597
1.454	-0.03665	-0.0131832
1.455	-0.03603	-0.0128606
1.456	-0.03602	-0.0131977
1.457	-0.03626	-0.0133201
1.457	-0.03649	-0.0127319
1.458	-0.03666	-0.012012
1.459	-0.03828	-0.0112978
1.46	-0.03899	-0.0107385
1.461	-0.03815	-0.0110797
1.462	-0.03874	-0.0110658
1.462	-0.03879	-0.0109466
1.463	-0.03946	-0.0111397
1.464	-0.03998	-0.0109755
1.465	-0.04045	-0.0111763
1.466	-0.04118	-0.0121582
1.467	-0.04172	-0.0130574
1.467	-0.0418	-0.0134171
1.468	-0.0412	-0.0126903
1.469	-0.04046	-0.0118544
1.47	-0.03949	-0.0117056
1.471	-0.03973	-0.0128018
1.472	-0.03999	-0.0139232
1.472	-0.0406	-0.0136283
1.473	-0.041	-0.0128269
1.474	-0.04185	-0.0123315
1.475	-0.04214	-0.0119762
1.476	-0.04243	-0.0118405
1.477	-0.04267	-0.0122674
1.477	-0.04136	-0.0124059
1.478	-0.04121	-0.0125747
1.479	-0.04098	-0.0122493
1.48	-0.0407	-0.0120197
1.481	-0.03946	-0.0121725
1.482	-0.03873	-0.0122219
1.482	-0.03815	-0.0126627
1.483	-0.03838	-0.0128079
1.484	-0.03758	-0.0123645
1.485	-0.03753	-0.0119904
1.486	-0.03604	-0.0119573
1.487	-0.03596	-0.0110162
1.487	-0.03592	-0.010411
1.488	-0.03635	-0.00879905
1.489	-0.03642	-0.00884017
1.49	-0.03681	-0.00914093
1.491	-0.03684	-0.00992918
1.492	-0.0365	-0.0103095
1.492	-0.0364	-0.0109642
1.493	-0.03709	-0.0111191
1.494	-0.03657	-0.0111567
1.495	-0.03604	-0.0124144
1.496	-0.03733	-0.0132019
1.497	-0.03756	-0.014925
1.497	-0.03677	-0.0156571
1.498	-0.03698	-0.0155493
1.499	-0.03658	-0.0155071
1.5	-0.03659	-0.0162996
1.501	-0.03477	-0.0174643
1.502	-0.03484	-0.0190139
1.502	-0.03538	-0.0194932
1.503	-0.03371	-0.0208132
1.504	-0.03322	-0.021452
1.505	-0.0321	-0.0211448
1.506	-0.03256	-0.021035
1.507	-0.03316	-0.0206424
1.507	-0.03206	-0.0202997
1.508	-0.03179	-0.019754
1.509	-0.03073	-0.0191237
1.51	-0.03081	-0.020853
1.511	-0.03025	-0.0227155
1.512	-0.0297	-0.0230963
1.512	-0.0299	-0.023231
1.513	-0.02973	-0.0230135
1.514	-0.03012	-0.0226583
1.515	-0.03046	-0.0220853
1.516	-0.03021	-0.0222666
1.517	-0.03054	-0.0224582
1.517	-0.0308	-0.0226388
1.518	-0.03011	-0.0224465
1.519	-0.02993	-0.022645
1.52	-0.02974	-0.0226136
1.521	-0.02921	-0.0230562
1.522	-0.0297	-0.0246273
1.522	-0.03028	-0.0246753
1.523	-0.02953	-0.0244027
1.524	-0.02952	-0.024094
1.525	-0.02953	-0.0242168
1.526	-0.02945	-0.0240918
1.526	-0.02937	-0.0242524
1.527	-0.02959	-0.0244858
1.528	-0.0299	-0.0239141
1.529	-0.03008	-0.0240262
1.53	-0.03054	-0.0251669
1.531	-0.03068	-0.0261351
1.531	-0.03043	-0.0270847
1.532	-0.03057	-0.0275456
1.533	-0.03032	-0.0282043
1.534	-0.03046	-0.0285737
1.535	-0.03045	-0.0281145
1.536	-0.02984	-0.0277949
1.536	-0.02975	-0.0273532
1.537	-0.02828	-0.0272041
1.538	-0.02819	-0.0268891
1.539	-0.02854	-0.0257705
1.54	-0.02801	-0.0267944
1.541	-0.02669	-0.0274671
1.541	-0.02648	-0.0277272
1.542	-0.02697	-0.0284373
1.543	-0.02643	-0.0272061
1.544	-0.02682	-0.0265174
1.545	-0.02718	-0.0253636
1.546	-0.02739	-0.0254596
1.546	-0.02754	-0.0254777
1.547	-0.02741	-0.0258771
1.548	-0.02762	-0.0263205
1.549	-0.02754	-0.0264813
1.55	-0.0271	-0.0259543
1.551	-0.02812	-0.0265141
1.551	-0.02796	-0.0255473
1.552	-0.02826	-0.0244112
1.553	-0.02848	-0.0242019
1.554	-0.02797	-0.0246593
1.555	-0.02775	-0.0244746
1.556	-0.02693	-0.0240233
1.556	-0.02649	-0.024101
1.557	-0.02638	-0.0235858
1.558	-0.025	-0.0230413
1.559	-0.02338	-0.0228027
1.56	-0.02351	-0.0221244
1.561	-0.02414	-0.0212156
1.561	-0.02508	-0.0199163
1.562	-0.02608	-0.0194077
1.563	-0.02635	-0.0178395
1.564	-0.02717	-0.0175756
1.565	-0.02802	-0.0177955
1.566	-0.02781	-0.0179544
1.566	-0.02688	-0.0175744
1.567	-0.02669	-0.0179
1.568	-0.0274	-0.0183273
1.569	-0.02874	-0.0180275
1.57	-0.02916	-0.0176905
1.571	-0.02906	-0.0170901
1.571	-0.02877	-0.015961
1.572	-0.02939	-0.0144255
1.573	-0.02992	-0.0132118
1.574	-0.03027	-0.0123447
1.575	-0.03013	-0.0120381
1.576	-0.03059	-0.0111448
1.576	-0.03037	-0.0120844
1.577	-0.03047	-0.0127473
1.578	-0.03095	-0.0124854
1.579	-0.03184	-0.0115203
1.58	-0.03216	-0.0114241
1.581	-0.03261	-0.0112678
1.581	-0.03275	-0.0105409
1.582	-0.03322	-0.0110268
1.583	-0.03299	-0.0107682
1.584	-0.03309	-0.00962842
1.585	-0.03334	-0.0102683
1.586	-0.03251	-0.0106913
1.586	-0.03189	-0.010514
1.587	-0.0314	-0.00991998
1.588	-0.03164	-0.00937565
1.589	-0.03165	-0.00887839
1.59	-0.03092	-0.0083227
1.591	-0.03108	-0.00820969
1.591	-0.03141	-0.00843815
1.592	-0.03155	-0.0081094
1.593	-0.03169	-0.00950799
1.594	-0.03141	-0.00971916
1.595	-0.03196	-0.0102745
1.596	-0.03238	-0.00950932
1.596	-0.03263	-0.00969161
1.597	-0.0333	-0.0100672
1.598	-0.03408	-0.0106817
1.599	-0.03493	-0.0113499
1.6	-0.03613	-0.0117252
1.601	-0.03812	-0.0116709
1.601	-0.03889	-0.0124302
1.602	-0.03921	-0.0130202
1.603	-0.03885	-0.0129369
1.604	-0.03805	-0.0134748
1.605	-0.03682	-0.0135887
1.606	-0.03656	-0.0135531
1.606	-0.0363	-0.0134174
1.607	-0.03659	-0.014198
1.608	-0.03783	-0.0137526
1.609	-0.03928	-0.0125708
1.61	-0.03922	-0.0124105
1.611	-0.03802	-0.0116131
1.611	-0.0379	-0.0127685
1.612	-0.03712	-0.012524
1.613	-0.03713	-0.0134465
1.614	-0.03713	-0.0143446
1.615	-0.03727	-0.0149994
1.616	-0.03746	-0.0163011
1.616	-0.03844	-0.0156741
1.617	-0.0376	-0.0162389
1.618	-0.03681	-0.0158123
1.619	-0.03689	-0.0158854
1.62	-0.03682	-0.0165627
1.621	-0.03647	-0.0181388
1.621	-0.03616	-0.0179196
1.622	-0.03538	-0.0186826
1.623	-0.03529	-0.0187236
1.624	-0.0357	-0.017874
1.625	-0.03603	-0.0173256
1.626	-0.03658	-0.0183755
1.626	-0.03712	-0.0174422
1.627	-0.03743	-0.016977
1.628	-0.03793	-0.01692
1.629	-0.0387	-0.0161651
1.63	-0.03893	-0.01647
1.631	-0.03835	-0.0161423
1.631	-0.03806	-0.0170767
1.632	-0.03798	-0.017044
1.633	-0.0382	-0.0166453
1.634	-0.03859	-0.0152796
1.635	-0.0388	-0.0129692
1.635	-0.03936	-0.0120658
1.636	-0.03975	-0.0128758
1.637	-0.03913	-0.0123609
1.638	-0.03873	-0.0115701
1.639	-0.03827	-0.0110761
1.64	-0.03745	-0.0108174
1.64	-0.03676	-0.0113825
1.641	-0.03515	-0.0116092
1.642	-0.03437	-0.0120975
1.643	-0.03383	-0.0128511
1.644	-0.03319	-0.0128414
1.645	-0.03304	-0.0131856
1.645	-0.0328	-0.0134565
1.646	-0.03231	-0.0131956
1.647	-0.03108	-0.0139377
1.648	-0.03046	-0.0143024
1.649	-0.03039	-0.0142151
1.65	-0.0292	-0.0144143
1.65	-0.02751	-0.0149613
1.651	-0.02712	-0.0147242
1.652	-0.02702	-0.0163748
1.653	-0.02621	-0.0170017
1.654	-0.02558	-0.0185794
1.655	-0.02536	-0.0184323
1.655	-0.02464	-0.018757
1.656	-0.0239	-0.0178237
1.657	-0.02426	-0.0169137
1.658	-0.02377	-0.0175653
1.659	-0.02388	-0.0164621
1.66	-0.02449	-0.0159342
1.66	-0.02443	-0.0156099
1.661	-0.02435	-0.0149348
1.662	-0.02422	-0.0145535
1.663	-0.02447	-0.0143896
[truncated: 26,915 more rows]

[truncated: 6 more sheets: Figure S2b, Figure S2d, Figure S3c, Figure S3d, Figure S6, Figure S7]
